# Supplementary material for: Bacillus velezensis RF2 Rescued from Citrus Phyllosphere: Dual Mechanisms and Broad-Spectrum Activity for Controlling Citrus Bacterial Canker
Source: Microorganisms. 2026 Jan 6;14(1):121. doi: 10.3390/microorganisms14010121 (PMC12843974; doi:10.3390/microorganisms14010121)
Supplement: Supplementary file 1 [file microorganisms-14-00121-s001.zip]

Archive with 5 entries (3 files):
- microorganisms-4050731-supplementary/
- microorganisms-4050731-supplementary/Supplementary Materials/
- microorganisms-4050731-supplementary/Supplementary Materials/Table S1 and Figure S1.pdf
- microorganisms-4050731-supplementary/Supplementary Materials/Table S2.xlsx
- microorganisms-4050731-supplementary/Supplementary Materials/Table S3.xlsx
