# Supplementary material for: Bacillus velezensis RF2 Rescued from Citrus Phyllosphere: Dual Mechanisms and Broad-Spectrum Activity for Controlling Citrus Bacterial Canker
Source: Microorganisms. 2026 Jan 6;14(1):121. doi: 10.3390/microorganisms14010121 (PMC12843974; doi:10.3390/microorganisms14010121)
Supplement: Supplementary file 1 [file microorganisms-14-00121-s001.zip › microorganisms-4050731-supplementary/Supplementary Materials/Table S2.xlsx]

## Sheet: Table S2
Table S2. Bv-RF2 untargeted metabolomics data
Index	Mode	Compounds	Class I	Class II	Q1 (Da)	Molecular weight (Da)	Ionization model	Formula	Level	CAS	PubChem CID	HMDB	ChEBI	Metlin	cpd_ID	Bv-RF2	kegg_map
MW0142807N	T3_negative	(1R,2S,3S,4R,6S)-4,6-diamino-3-[(3-amino-3-deoxy-alpha-D-xylopyranosyl)oxy]-2-hydroxycyclohexyl 2-amino-2-deoxy-alpha-D-glucopyranoside	Alcohol and amines	Amines	499.212	454.227	[M+HCOO]-	C17H34N4O10	3	-	121231425	-	-	-	C21266	1.58402e+06	ko01110
MEDP1465	T3_positive	(2S,3S)-butane-2,3-diol	Alcohol and amines	Alcohols	73.06	90.0681	[M-H2O+H]+	C4H10O2	3	19132-06-0	439888	-	-	-	C03046	2.88613e+06	ko00650,ko01110
MW0148978HN	HILIC_negative	(3S,10R,13R)-10,13-dimethyl-17-[(E,2R)-6-methyl-5-methylidenehept-3-en-2-yl]-2,3,4,9,11,12,14,15,16,17-decahydro-1H-cyclopenta[a]phenanthren-3-ol	Alcohol and amines	Alcohols	393.316	394.324	[M-H]-	C28H42O	3	-	23724485	-	-	-	C05440	25849.8	ko01100,ko01110
MW0141031N	T3_negative	[(2R,3S,4R,5R)-5-[5-amino-4-[(4-amino-4-oxo-butanoyl)amino]imidazol-1-yl]-3,4-dihydroxy-tetrahydrofuran-2-yl]methyl dihydrogen phosphate	Alcohol and amines	Amines	390.081	409.1	[M-H2O-H]-	C12H20N5O9P	3	-	440490	-	-	-	C04811	1.41318e+07	-
MW0129624HN	HILIC_negative	1-(Dimethylamino)-2-methyl-3,4-diphenylbutane-1,3-diol	Alcohol and amines	Alcohols	298.191	299.189	[M-H]-	C19H25NO2	3	-	70634678	HMDB0144301	-	-	-	183117	-
MEDP0281	T3_positive	1,3-Diaminopropane	Alcohol and amines	Amines	75.09	74.084	[M+H]+	C3H10N2	1b	109-76-2	428	HMDB0000002	15725	5081	C00986	61924.8	ko00260,ko00330,ko00410,ko01100,ko01120
MEDP1212	T3_positive	1,3-Dicyclohexylurea	Alcohol and amines	Polyamines	225.2	224.189	[M+H]+	C13H24N2O	2	2387-23-7	4277	-	-	-	-	94911.7	-
MEDP1464	T3_positive	1,3-Diphenylguanidine	Alcohol and amines	Polyamines	212.12	211.111	[M+H]+	C13H13N3	3	102-06-7	7594	-	-	-	-	41970.9	-
MEDP0126	T3_positive	1,5-Diaminopentane	Alcohol and amines	Polyamines	103.12	102.116	[M+H]+	C5H14N2	1a	462-94-2	273	HMDB0002322	18127	3236	C01672	1.01986e+07	ko00310,ko00470,ko00480,ko01100,ko01110,ko01120
MW0111112N	T3_negative	14(15)-EET ethanolamide	Alcohol and amines	Amines	398.253	363.277	[M+Cl]-	C22H37NO3	3	-	35027635	-	-	-	-	61659.4	-
MW0110612N	T3_negative	15(S)-HETE Ethanolamide	Alcohol and amines	Amines	398.252	363.277	[M+Cl]-	C22H37NO3	3	161744-53-2	91886095	-	-	-	-	615529	-
MW0141467N	T3_negative	16alpha-Bromo-17beta-estradiol	Alcohol and amines	Alcohols	349.08	350.088	[M-H]-	C18H23BrO2	3	54982-79-5	66401	-	-	-	-	1.2124e+07	-
MW0141642HN	HILIC_negative	17-Propyl-5alpha-androst-2-en-17beta-ol	Alcohol and amines	Alcohols	315.268	316.277	[M-H]-	C22H36O	3	7148-38-1	247835	-	-	-	-	82672.4	-
MEDP2419	T3_positive	1-amino-3,3-diethoxypropane	Alcohol and amines	Amines	148.13	147.22	[M+H]+	C7H17NO2	1b	41365-75-7	521029	-	-	-	-	29016	-
MEDP2498	T3_positive	1-Deoxynojirimycin	Alcohol and amines	Alcohols	164.09	163.084	[M+H]+	C6H13NO4	1b	19130-96-2	29435	-	-	-	C16843	31885.5	-
MEDP2725	T3_positive	1-Fluorocyclohexadiene-cis,cis-1,2-diol	Alcohol and amines	Alcohols	131.05	130.043	[M+H]+	C6H7FO2	3	-	23724766	-	-	-	-	4.48032e+07	-
MEDP1138	T3_positive	1-methylhistamine	Alcohol and amines	Polyamines	126.1	125.095	[M+H]+	C6H11N3	1a	501-75-7	3614	HMDB0000898	29009	5854	C05127	141580	ko00340,ko01100
MEDP1485	T3_positive	2-(2-Benzothiazolylthio)ethanol	Alcohol and amines	Alcohols	212.02	211.013	[M+H]+	C9H9NOS2	1b	4665-63-8	20790	-	-	-	-	50986.6	-
MEDP2553	T3_positive	2-(Acetylamino)-2-deoxy-A-D-glucopyranose	Alcohol and amines	Amines	222.1	221.09	[M+H]+	C8H15NO6	1b	10036-64-3	82313	-	-	-	C00140	31011.4	ko00520,ko01100,ko01250,ko02010,ko02060
MW0148264N	T3_negative	2-[(E)-3,7,11,15-tetramethylhexadec-2-enyl]naphthalene-1,4-diol	Alcohol and amines	Alcohols	875.69	438.35	[2M-H]-	C30H46O2	3	-	15927131	-	-	-	C21084	10765.8	ko00130,ko01100,ko01110,ko01240
MW0112029N	T3_negative	2-[4-(3-Hydroxypropyl)-2-methoxyphenoxy]-1,3-propanediol 1-glucoside	Alcohol and amines	Alcohols	417.176	418.184	[M-H]-	C19H30O10	3	68340-35-2	131752798	HMDB0040353	-	-	-	684554	-
MEDP1647P	T3_positive	2-Amino-1-phenylethanol	Alcohol and amines	Alcohols	120.08	137.084	[M+H-H2O]+	C8H11NO	2	7568-93-6	1000	HMDB0001065	16343	59	C02735	2.79367e+07	-
MEDP2525	T3_positive	2-Amino-2-methyl-1,3-propanediol	Alcohol and amines	Alcohols	106.09	105.078	[M+H]+	C4H11NO2	1b	115-69-5	1531	-	-	-	-	664275	-
MW0140322N	T3_negative	2-Azidoethyl 4-O-beta-D-galactopyranosyl-beta-D-glucopyranoside	Alcohol and amines	Alcohols	411.15	411.149	[M-]-	C14H25N3O11	3	230286-11-0	101716768	-	-	-	-	2.45625e+06	-
MW0142523HN	HILIC_negative	2-Octaprenyl-6-methoxyphenol	Alcohol and amines	Alcohols	667.557	668.553	[M-H]-	C47H72O2	3	-	5280834	-	-	-	C05812	7276.36	-
MW0161372HN	HILIC_negative	2-Phenylethyl D-glucopyranoside	Alcohol and amines	Alcohols	265.107	284.126	[M-H2O-H]-	C14H20O6	3	-	11044282	-	-	-	-	159208	-
MW0142598HN	HILIC_negative	3-(2,4-Cyclopentadien-1-ylidene)-5alpha-androstan-17beta-ol	Alcohol and amines	Alcohols	337.253	338.261	[M-H]-	C24H34O	3	-	11954082	-	-	-	-	252122	-
MW0013961N	T3_negative	3beta,5alpha,6beta-Trihydroxycholestane	Alcohol and amines	Alcohols	455.332	420.36	[M+Cl]-	C27H48O3	3	1253-84-5	91498	HMDB0003990	28082	6997	C05425	128471	-
MW0142830HN	HILIC_negative	3beta-Chloro-N,N-bis(2-chloroethyl)-androst-5-en-17beta-amine	Alcohol and amines	Amines	430.176	431.191	[M-H]-	C23H36Cl3N	3	-	11954081	-	-	-	-	665844	-
MW0142831HN	HILIC_negative	3beta-Cyclopentyl-5alpha-androstan-17beta-ol	Alcohol and amines	Alcohols	343.3	344.308	[M-H]-	C24H40O	3	6944-47-4	246162	-	-	-	-	181699	-
MW0142835HN	HILIC_negative	3beta-Fluoro-5alpha-androstan-17beta-ol	Alcohol and amines	Alcohols	293.224	294.236	[M-H]-	C19H31FO	3	438-19-7	247285	-	-	-	-	4.01704e+06	-
MW0154157HN	HILIC_negative	3-Hydroxy-N-[(3S)-tetrahydro-2-oxo-3-furanyl]-octanamide	Alcohol and amines	Amines	278.111	243.147	[M+Cl]-	C12H21NO4	3	192883-14-0	66769741	-	-	-	C21200	293190	ko02024
MW0112852N	T3_negative	3-Ketosphingosine	Alcohol and amines	Alcohols	313.287	297.267	[M+NH4-2H]-	C18H35NO2	3	-	9839212	-	-	-	C06121	1.01909e+06	-
MEDP2524	T3_positive	3-Methylthiopropylamine	Alcohol and amines	Amines	106.07	105.061	[M+H]+	C4H11NS	1b	4104-45-4	77743	-	-	-	C03354	152311	-
MEDP2038	T3_positive	3-O-Methyldopa	Alcohol and amines	Polyamines	212.09	211.084	[M+H]+	C10H13NO4	1b	300-48-1	9307	-	-	-	-	19850.6	-
MW0014396HN	HILIC_negative	4a-Formyl-5a-cholesta-8,24-dien-3b-ol	Alcohol and amines	Alcohols	411.322	412.334	[M-H]-	C28H44O2	3	-	656456	HMDB0001203	-	6079	-	172789	-
MW0014408HN	HILIC_negative	4alpha-Formyl-5alpha-cholesta-8,24-dien-3beta-ol	Alcohol and amines	Alcohols	447.3	412.334	[M+Cl]-	C28H44O2	3	-	22298941	HMDB0062389	-	-	-	337718	-
MW0143396N	T3_negative	4-Methylburimamide	Alcohol and amines	Amines	285.145	226.125	[M+CH3COO]-	C10H18N4S	3	51264-00-7	3084972	-	-	-	C11801	2.16932e+06	-
MW0143443N	T3_negative	4'-Oxolividamine	Alcohol and amines	Amines	286.145	305.159	[M-H2O-H]-	C12H23N3O6	3	-	121231421	-	-	-	C21257	27158.7	ko01110
MW0120713P	T3_positive	4-Quinolone-3-Carboxamide Furan CB2 Agonist	Alcohol and amines	Amines	511.251	488.268	[M+Na]+	C30H36N2O4	3	-	53387350	-	-	-	-	8.37587e+07	-
MEDP1476	T3_positive	5-Methoxytryptamine	Alcohol and amines	Amines	191.12	190.111	[M+H]+	C11H14N2O	1a	608-07-1	1833	HMDB0004095	2089	7015	C05659	121302	ko00380
MW0015153P	T3_positive	7-Acetyltaxol	Alcohol and amines	Alcohols	918.345	895.342	[M+Na]+	C49H53NO15	3	92950-39-5	124950	-	-	-	-	2.24864e+06	-
MW0144003N	T3_negative	7-Xylosyl-10-deacetyltaxol	Alcohol and amines	Alcohols	942.343	943.363	[M-H]-	C50H57NO17	3	90332-63-1	46783796	-	-	-	-	1.09443e+06	-
MEDP1064	T3_positive	9-Fluorenol	Alcohol and amines	Alcohols	183.08	182.073	[M+H]+	C13H10O	1a	1689-64-1	74318	HMDB0059803	16904	-	C06711	1.38741e+06	ko01100,ko01120
MADN0117	HILIC_negative	Acetaminophen Glucuronide	Alcohol and amines	Amines	326.09	327.095	[M-H]-	C14H17NO8	1b	16110-10-4	83944	HMDB0010316	32636	-	-	83233.5	-
MEDP1002*237	T3_positive	Acetylcholine	Alcohol and amines	Polyamines	146.12	145.11	[M+H]+	C7H15NO2	2	60-31-1	187	HMDB0000895	15355	57	C08201	1.90594e+06	-
MW0108624P	T3_positive	Acetylglutamine	Alcohol and amines	Amines	230.113	188.08	[M+CH3CN+H]+	C7H12N2O4	1b	-	25561	HMDB0006029	21553	-	-	1.84052e+06	-
MEDP1740*228	T3_positive	Acrylamide	Alcohol and amines	Amines	72.04	71.0371	[M+H]+	C3H5NO	1a	79-06-1	6579	HMDB0004296	28619	-	C01659	9.35585e+06	ko01120
MEDP1741	T3_positive	Agmatine	Alcohol and amines	Polyamines	131.13	130.122	[M+H]+	C5H14N4	1a	306-60-5	199	HMDB0001432	17431	3523	C00179	4.37863e+07	ko00330,ko00999,ko01100,ko01110
MW0105445P	T3_positive	Agomelatine	Alcohol and amines	Amines	244.131	243.126	[M+H]+	C15H17NO2	3	138112-76-2	82148	HMDB0015636	108209	-	-	43320.1	-
MW0164606N	T3_negative	Amylose	Alcohol and amines	Alcohols	369.14	370.148	[M-H]-	C14H26O11	3	9005-82-7	53477771	HMDB0003403	28102	6917	C00718	5.87793e+06	ko00500,ko01100,ko01110
MEDP1644	T3_positive	Aniline	Alcohol and amines	Amines	94.07	93.0578	[M+H]+	C6H7N	1a	62-53-3	6115	HMDB0003012	17296	489	C00292	427608	ko00627,ko01120
MEDP1131	T3_positive	Arachidyl-glycine	Alcohol and amines	Amines	352.32	369.324	[M-H2O+H]+	C22H43NO3	3	617703-96-5	71433203	-	-	-	-	332545	-
MW0145642N	T3_negative	Ascidiacyclamide	Alcohol and amines	Amines	755.336	756.345	[M-H]-	C36H52N8O6S2	3	86701-12-4	163527	-	-	-	-	2.45575e+06	-
MW0146738N	T3_negative	Biotinamide	Alcohol and amines	Amines	485.198	243.104	[2M-H]-	C10H17N3O2S	3	6929-42-6	83831	HMDB0001458	16615	6255	C01893	4.80058e+07	-
MEDN1224	T3_negative	Bis(1-inositol)-3,1'-phosphate 1-phosphate	Alcohol and amines	Alcohols	501.04	502.049	[M-H]-	C12H24O17P2	2	-	53262311	-	-	-	C19799	952417	ko00562,ko01100
MW0146866P	T3_positive	Brevianamide F	Alcohol and amines	Amines	284.139	283.132	[M+H]+	C16H17N3O2	3	38136-70-8	181567	-	-	-	C20563	3.39615e+07	ko01100,ko01110
MEDP0677*229	T3_positive	Butylamine	Alcohol and amines	Amines	74.1	73.0891	[M+H]+	C4H11N	1b	109-73-9	8007	HMDB0031321	43799	-	-	1.50793e+06	-
MEDP1646	T3_positive	Caldine	Alcohol and amines	Amines	132.15	131.142	[M+H]+	C6H17N3	1b	56-18-8	5942	-	-	-	C03375	1.22502e+06	ko00330,ko01100
MW0016349N	T3_negative	Canesceol	Alcohol and amines	Alcohols	567.276	568.288	[M-H]-	C29H44O11	3	82228-15-7	3729509	HMDB0034084	-	-	-	2.27101e+06	-
MEDP1237	T3_positive	Coniferol	Alcohol and amines	Alcohols	181.09	180.079	[M+H]+	C10H12O3	3	458-35-5	1549095	HMDB0012915	17745	-	C00590	74102.7	ko00999,ko01100,ko01110
MEDP0672	T3_positive	Cyclohexylamine	Alcohol and amines	Amines	100.11	99.1048	[M+H]+	C6H13N	1a	108-91-8	7965	HMDB0031404	15773	-	C00571	82726.3	ko01120
MW0110973HN	HILIC_negative	Cymoxanil	Alcohol and amines	Amines	257.09	198.075	[M+CH3COO]-	C7H10N4O3	3	57966-95-7 | 166900-80-7	5364079	-	-	-	C18498	7.37918e+06	-
MEDP0128	T3_positive	Diethanolamine	Alcohol and amines	Amines	106.09	105.079	[M+H]+	C4H11NO2	1b	111-42-2	8113	HMDB0004437	28123	3239	C06772	82586	ko00564
MW0167780N	T3_negative	Dihydroartemisinin(DHA)	Alcohol and amines	Alcohols	265.141	284.162	[M-H2O-H]-	C15H24O5	3	-	131770024	-	-	-	-	14105.2	-
MADN0577	HILIC_negative	d-Myo-inositol 4-monophosphate ammonium salt	Alcohol and amines	Alcohols	259.02	260.14	[M-H]-	C6H13O9P	1b	142760-33-6	71684577	-	-	-	C03546	1.23763e+06	ko00562,ko01100
MADN0577N	T3_negative	D-myo-Inositol-4-phosphate (ammonium salt)	Alcohol and amines	Alcohols	259.022	260.03	[M-H]-	C6H13O9P	2	142760-33-6	53393970	-	-	-	-	770044	-
MW0123898P	T3_positive	Ethoxzolamide	Alcohol and amines	Amines	281.005	258.013	[M+Na]+	C9H10N2O3S2	3	452-35-7	3295	HMDB0014456	101096	-	-	1.7998e+07	-
MEDP1086	T3_positive	Ethylazine	Alcohol and amines	Polyamines	368.03	345.037	[M+Na]+	C12H16N3O3PS2	3	2642-71-9	17531	-	-	-	C18644	1.81076e+06	-
MEDP0658	T3_positive	Ethyl-dodecanoate	Alcohol and amines	Amines	229.22	228.209	[M+H]+	C14H28O2	1b	106-33-2	7800	HMDB0033788	-	-	-	9.56916e+06	-
MW0149118HN	HILIC_negative	Fagaramide	Alcohol and amines	Amines	246.122	247.121	[M-H]-	C14H17NO3	3	60045-88-7 | 495-86-3	5281772	-	-	-	-	6.56624e+06	-
MW0052885P	T3_positive	Farnesyl Thiosalicylic Acid Amide	Alcohol and amines	Amines	358.227	357.213	[M+H]+	C22H31NOS	3	-	25187973	-	-	-	-	39878.9	-
MW0164607N	T3_negative	Gal4Me(b1-4)Gal(b)-O-Me	Alcohol and amines	Alcohols	369.141	370.148	[M-H]-	C14H26O11	3	39300-87-3	53477780	HMDB0004162	-	7023	C05796	5.99274e+06	ko00052
MW0140209N	T3_negative	Germacradienol	Alcohol and amines	Alcohols	257.176	222.198	[M+Cl]-	C15H26O	3	-	16667385	-	-	-	-	456021	-
MW0107035N	T3_negative	Glutethimide	Alcohol and amines	Amines	262.108	217.11	[M+HCOO]-	C13H15NO2	3	77-21-4	3487	HMDB0015505	251300	-	C07489	116959	-
MEDP1763	T3_positive	Guanidine	Alcohol and amines	Polyamines	60.06	59.0483	[M+H]+	CH5N3	1a	50-01-1	3520	HMDB0001842	42820	6342	C17349	1.37687e+06	-
MEDP2458	T3_positive	Heptethylene-glycol	Alcohol and amines	Alcohols	327.2	326.194	[M+H]+	C14H30O8	1b	5617-32-3	79718	HMDB0061835	44748	-	-	63975.4	-
MEDP0513	T3_positive	Hexadecanamide	Alcohol and amines	Amines	256.26	255.256	[M+H]+	C16H33NO	1a	629-54-9	69421	HMDB0012273	74475	-	-	8.60865e+06	-
MEDP2068	T3_positive	Hexaethylene-glycol	Alcohol and amines	Alcohols	283.18	282.168	[M+H]+	C12H26O7	1b	2615-15-8	17472	HMDB0061822	49793	-	-	138984	-
MEDP0680	T3_positive	Hexylamine	Alcohol and amines	Amines	102.13	101.12	[M+H]+	C6H15N	1a	111-26-2	8102	HMDB0032323	5712	-	C08306	167310	-
MADN0183	HILIC_negative	Histamine	Alcohol and amines	Polyamines	110.07	111.08	[M-H]-	C5H9N3	1b	51-45-6	774	HMDB0000870	18295	68	C00388	202060	ko00340,ko01100,ko01110
MEDP1197	T3_positive	Hypotaurocyamine	Alcohol and amines	Polyamines	152.05	151.042	[M+H]+	C3H9N3O2S	2	1119-54-6	11062553	-	-	-	C02419	1.32794e+07	-
MADN0552	HILIC_negative	Inositol 1-phosphate	Alcohol and amines	Alcohols	259.02	260.03	[M-H]-	C6H13O9P	1b	573-35-3	107737	HMDB00213	18169	5223	-	1.12712e+06	-
MEDP1995*230	T3_positive	Isovaleramide	Alcohol and amines	Amines	102.09	101.084	[M+H]+	C5H11NO	1b	541-46-8	10930	-	-	-	-	251276	-
MW0138570N	T3_negative	Isovitexin 2''-O-arabinoside	Alcohol and amines	Alcohols	545.128	564.148	[M-H2O-H]-	C26H28O14	3	53382-71-1	44468060	-	-	-	-	1.38171e+07	-
MW0151989N	T3_negative	Kalihinol A	Alcohol and amines	Alcohols	391.207	392.223	[M-H]-	C22H33ClN2O2	3	91294-83-6	185105	-	-	-	-	1.27719e+06	-
MEDP2135	T3_positive	L-Citronellol	Alcohol and amines	Alcohols	157.16	156.151	[M+H]+	C10H20O	1b	7540-51-4	7793	HMDB0035094	88	-	C11386	91603.1	ko00907,ko01120
MEDP2806	T3_positive	Linoleamide	Alcohol and amines	Amines	280.26	279.256	[M+H]+	C18H33NO	1b	3999-01-7	6435901	HMDB0062656	82984	-	-	1.07898e+07	-
MW0152710HN	HILIC_negative	Lipomycin	Alcohol and amines	Alcohols	586.296	587.309	[M-H]-	C32H45NO9	3	51053-40-8	54723870	-	-	-	-	105712	-
MW0152769HN	HILIC_negative	L-prolinamide	Alcohol and amines	Amines	227.15	114.079	[2M-H]-	C5H10N2O	3	7531-52-4 | 58274-20-7	111306	-	-	-	C19781	7.81765e+06	-
MW0110759P	T3_positive	L-threo-Sphingosine	Alcohol and amines	Alcohols	300.29	299.282	[M+H]+	C18H37NO2	3	25695-95-8	11130338	-	-	-	-	44348.7	-
MW0108210N	T3_negative	Methazolamide	Alcohol and amines	Amines	235	236.004	[M-H]-	C5H8N4O3S2	3	554-57-4	4100	HMDB0014841	150028	-	C07764	2.97417e+07	-
MEDP1491*229	T3_positive	Methylguanidine	Alcohol and amines	Amines	74.07	73.064	[M+H]+	C2H7N3	1b	21770-81-0	146724	-	-	-	C02294	1.50793e+06	-
MW0108473HN	HILIC_negative	N-(N-(3-carboxyoxirane-2-carbonyl)leucyl)isoamylamine	Alcohol and amines	Amines	359.172	314.184	[M+HCOO]-	C15H26N2O5	3	76684-89-4	123664	-	-	-	-	545930	-
MEDN1125	T3_negative	N,N′-dicyclohexylcarbodiimide	Alcohol and amines	Polyamines	205.17	206.178	[M-H]-	C13H22N2	1a	538-75-0	10868	-	-	-	-	1.08565e+07	-
MEDP2374	T3_positive	N1-Acetylspermidine	Alcohol and amines	Amines	188.18	187.168	[M+H]+	C9H21N3O	1b	34450-16-3	496	-	-	-	-	198910	-
MEDP1183	T3_positive	N-Acetylcadaverine	Alcohol and amines	Polyamines	145.13	144.126	[M+H]+	C7H16N2O	3	32343-73-0	189087	HMDB0002284	88824	-	-	339775	-
MEDP0089	T3_positive	N-Acetylhistamine	Alcohol and amines	Amines	154.1	153.09	[M+H]+	C7H11N3O	1a	673-49-4	69602	HMDB0013253	28483	-	C05135	465027	ko00340
MEDN1223	T3_negative	N-acetylneuraminic acid 9-phosphate	Alcohol and amines	Polyamines	388.07	389.072	[M-H]-	C11H20NO12P	3	37992-17-9	440962	HMDB0004381	27438	-	C06241	20288	ko00520,ko01100,ko01250
MW0108870N	T3_negative	N-Octadecyl-N'-propyl-sulfamide	Alcohol and amines	Amines	389.325	390.328	[M-H]-	C21H46N2O2S	3	925891-74-3	16103197	-	-	-	-	8323.31	-
MW0117281HN	HILIC_negative	N-phenyl-4-(quinolin-3-ylmethyl)piperidine-1-carboxamide	Alcohol and amines	Amines	344.173	345.184	[M-H]-	C22H23N3O	3	959151-50-9	25154868	-	-	-	-	5.19969e+06	-
MW0125610HN	HILIC_negative	NSC 23766 trihydrochloride	Alcohol and amines	Amines	456.265	531.223	[M+Cl]-	C24H38Cl3N7	2	-	16759159	-	-	-	-	9.4783e+06	-
MEDP1446	T3_positive	Octadecadienamide	Alcohol and amines	Amines	280.26	279.256	[M+H]+	C18H33NO	3	-	54225156	-	-	-	-	932999	-
MEDN0682	T3_negative	Octadecanamide	Alcohol and amines	Amines	282.28	283.288	[M-H]-	C18H37NO	1b	124-26-5	31292	HMDB0034146	34900	-	C13846	334958	-
MEDP0574	T3_positive	Oleamide	Alcohol and amines	Amines	282.28	281.272	[M+H]+	C18H35NO	2	301-02-0	5283387	HMDB0002117	116314	-	C19670	267540	-
MEDP2472	T3_positive	Pantethine	Alcohol and amines	Alcohols	555.25	554.244	[M+H]+	C22H42N4O8S2	1b	16816-67-4	452306	HMDB0003828	31959	-	-	97774.8	-
MEDP2662*230	T3_positive	Pentanamide	Alcohol and amines	Amines	102.09	101.084	[M+H]+	C5H11NO	1b	626-97-1	12298	-	-	-	C01842	251276	-
MEDP1837	T3_positive	Perillartine	Alcohol and amines	Amines	166.12	165.115	[M+H]+	C10H15NO	1b	30950-27-7	5365782	HMDB0035652	-	-	-	20416.3	-
MEDP2058	T3_positive	Phenethylamine	Alcohol and amines	Amines	122.1	121.089	[M+H]+	C8H11N	1a	64-04-0	1001	HMDB0012275	18397	-	C05332	3.2889e+07	ko00360,ko01100
MW0061660P	T3_positive	Phytol	Alcohol and amines	Alcohols	319.298	296.308	[M+Na]+	C20H40O	3	-	5366244	-	-	-	C01389	1.13575e+06	-
MEDTN00356HN	HILIC_negative	Proglumide	Alcohol and amines	Amines	334.192	334.189	[M-]-	C18H26N2O4	1b	6620-60-6 | 24485-90-3	4922	-	-	-	-	1.26904e+06	-
MW0126258HN	HILIC_negative	Propyl pyrazole triol	Alcohol and amines	Alcohols	385.151	386.163	[M-H]-	C24H22N2O3	1b	263717-53-9	5040063	-	-	-	-	585541	-
MW0118853HN	HILIC_negative	Protionamide	Alcohol and amines	Amines	179.066	180.072	[M-H]-	C9H12N2S	3	14222-60-7	666418	-	-	-	-	8.00173e+06	-
MEDP0127	T3_positive	Putrescine	Alcohol and amines	Polyamines	89.11	88.1	[M+H]+	C4H12N2	1b	110-60-1	1045	HMDB0001414	17148	3226	C00134	3.40837e+06	ko00330,ko00470,ko00480,ko01100,ko01110,ko02010
MW0115209N	T3_negative	Quinamide isopropylidene	Alcohol and amines	Amines	230.103	231.111	[M-H]-	C10H17NO5	3	-	6708787	-	-	-	-	2.3806e+06	-
MW0156312HN	HILIC_negative	Quinoline-3-carboxamides	Alcohol and amines	Amines	358.107	359.107	[M-H]-	C21H14FN3O2	3	-	443370	-	-	-	C11694	1.3169e+06	-
MW0109516N	T3_negative	R-1 Methanandamide Phosphate	Alcohol and amines	Amines	440.262	441.264	[M-H]-	C23H40NO5P	3	649569-33-5	35026345	-	-	-	-	620406	-
MW0156413N	T3_negative	Rishitin	Alcohol and amines	Alcohols	221.155	222.162	[M-H]-	C14H22O2	2	-	108064	HMDB0302980	-	-	C09715	653564	-
MW0109587P	T3_positive	Sdccgsbi-0051046.P002	Alcohol and amines	Amines	304.15	303.147	[M+H]+	C17H21NO4	3	-	2723877	HMDB0003573	16794	3433	-	1.45099e+07	-
MW0111280N	T3_negative	Selexipag	Alcohol and amines	Amines	495.217	496.214	[M-H]-	C26H32N4O4S	3	475086-01-2	9913767	-	-	-	-	53248.4	-
MEDP2401	T3_positive	S-isopropyl-isothiourea-hydrobromide	Alcohol and amines	Polyamines	119.06	118.056	[M+H]+	C4H10N2S	1b	4269-97-0	9813062	-	-	-	-	36079.8	-
MW0109741HN	HILIC_negative	S-Nitroso-N-acetyl-DL-penicillamine	Alcohol and amines	Amines	279.072	220.052	[M+CH3COO]-	C7H12N2O4S	3	67776-06-1 | 79032-48-7 | 152971-80-7	5231	-	-	-	-	6.63756e+06	-
MEDP0601	T3_positive	Spermidine	Alcohol and amines	Polyamines	146.17	145.158	[M+H]+	C7H19N3	1a	124-20-9	1102	HMDB0001257	16610	254	C00315	3.79692e+06	ko00330,ko00410,ko00480,ko01053,ko01100,ko02010
MW0126595N	T3_negative	Strictosamide	Alcohol and amines	Amines	514.213	498.2	[M+NH4-2H]-	C26H30N2O8	3	23141-25-5	10345799	-	-	-	-	1.86374e+06	-
MW0011745P	T3_positive	Strophanthidin semicarbazide	Alcohol and amines	Polyamines	444.244	461.253	[M+H-H2O]+	C24H35N3O6	3	-	16725077	-	-	-	-	8.64243e+06	-
MW0126657P	T3_positive	Termitomycamide B	Alcohol and amines	Amines	437.322	436.309	[M+H]+	C28H40N2O2	3	-	97183939	-	-	-	-	653041	-
MW0109812N	T3_negative	Tetraacetylethylenediamine	Alcohol and amines	Amines	227.104	228.111	[M-H]-	C10H16N2O4	3	10543-57-4	66347	HMDB0040573	-	-	-	641663	-
MEDP2436	T3_positive	Tetraethylene-glycol	Alcohol and amines	Alcohols	195.12	194.115	[M+H]+	C8H18O5	1b	112-60-7	8200	HMDB0094708	44920	-	-	57680.3	-
MW0143320P	T3_positive	Tiformin	Alcohol and amines	Amines	327.165	144.101	[2M+K]+	C5H12N4O	3	4210-97-3	123	-	-	-	C03078	1.83608e+07	ko00330,ko01100
MW0158052N	T3_negative	Tridihexethyl bromide	Alcohol and amines	Amines	396.186	399.196	[M-H]-	C21H36BrNO	3	-	443395	-	-	-	-	917150	-
MEDP2332	T3_positive	Triethanolamine	Alcohol and amines	Alcohols	150.11	149.105	[M+H]+	C6H15NO3	1a	102-71-6	7618	HMDB0032538	28621	-	C06771	1.08961e+06	ko00564
MEDP2066P	T3_positive	Triethylenetetramine	Alcohol and amines	Amines	185.113	146.153	[M+K]+	C6H18N4	1a	112-24-3 | 105821-86-1	5565	-	-	-	C07166	470314	-
MEDP2739	T3_positive	Tripropylamine	Alcohol and amines	Amines	144.17	143.167	[M+H]+	C9H21N	2	102-69-2	7616	HMDB0032545	38880	-	-	429647	-
MEDP0086	T3_positive	Urea	Alcohol and amines	Amines	61.04	60.032	[M+H]+	CH4N2O	1a	57-13-6	1176	HMDB0000294	16199	6	C00086	5.20639e+06	ko00220,ko00230,ko00240,ko00330,ko00780,ko01100,ko01120,ko02010
MEDP0541	T3_positive	δ-Valerolactam	Alcohol and amines	Amines	100.08	99.0684	[M+H]+	C5H9NO	2	675-20-7	12665	HMDB0011749	77761	-	-	4.92271e+06	-
MW0115724HN	HILIC_negative	(-)-3-Cyanomethyl-3-hydroxy-1H-indol-2(3H)-one	Aldehyde,Ketones,Esters	Ketones	187.052	188.059	[M-H]-	C10H8N2O2	3	137761-24-1	11658413	HMDB0038633	-	-	-	3.67342e+07	-
MEDP1203*239	T3_positive	(1R,6S)-6-amino-5-oxocyclohexyl-2-ene-1-carboxylic-acid-ester	Aldehyde,Ketones,Esters	Esters	156.07	155.058	[M+H]+	C7H9NO3	3	-	49852389	-	-	-	C19831	9.80728e+07	ko01100,ko01110
MW0010969HN	HILIC_negative	(24R)-Ergost-4-ene-3,6-dione	Aldehyde,Ketones,Esters	Ketones	457.328	412.334	[M+HCOO]-	C28H44O2	2	85081-02-3	73197873	HMDB0038657	-	-	-	243271	-
MW0115850HN	HILIC_negative	(2E,6E)-2,6-bis(pyridin-4-ylmethylene)cyclohexanone	Aldehyde,Ketones,Esters	Ketones	321.123	276.126	[M+HCOO]-	C18H16N2O	3	871361-88-5 | 18977-41-8	6018993	-	-	-	-	2.12138e+06	-
MW0011360HN	HILIC_negative	(4beta,5beta,6beta,14beta,15alpha,20S,22R)-5,6-Epoxy-4,14,15-trihydroxy-1-oxowitha-2,24-dienolide	Aldehyde,Ketones,Esters	Aldehydes	485.255	486.262	[M-H]-	C28H38O7	3	222609-98-5	78384890	HMDB0033199	-	-	-	6.12716e+06	-
MEDP1274	T3_positive	(4Z,7Z,10Z,13Z,16Z,19Z)-Eicosahexaenoate	Aldehyde,Ketones,Esters	Esters	357.28	356.272	[M+H]+	C24H36O2	3	81926-94-5	47205493	-	-	-	C16185	141206	-
MW0011397HN	HILIC_negative	(5alpha,14alpha)-14-Methylcholestan-3-one	Aldehyde,Ketones,Esters	Ketones	399.365	400.371	[M-H]-	C28H48O	2	54411-55-1	618582	HMDB0039700	-	-	-	23138.2	-
MW0011615N	T3_negative	(S)-(-)-Citronellal	Aldehyde,Ketones,Esters	Aldehydes	191.084	154.136	[M+K-2H]-	C10H18O	3	1478991	443157	HMDB0035842	299	-	-	19302.7	-
MW0124911HN	HILIC_negative	[1-(2-Hydroxypentyl)indol-3-yl]-naphthalen-1-ylmethanone	Aldehyde,Ketones,Esters	Ketones	416.195	357.173	[M+CH3COO]-	C24H23NO2	3	-	91740911	-	-	-	-	1.33407e+06	-
MW0011760N	T3_negative	[6]-Gingerdiol 3,5-diacetate	Aldehyde,Ketones,Esters	Esters	379.214	380.22	[M-H]-	C21H32O6	3	195204-05-8	5317587	HMDB0033213	-	-	-	165105	-
MW0011798N	T3_negative	1-(2,6,6-Trimethyl-2-cyclohexen-1-yl)-1,6-heptadien-3-one	Aldehyde,Ketones,Esters	Ketones	231.174	232.183	[M-H]-	C16H24O	3	79-78-7	5365976	HMDB0029704	-	-	-	192777	-
MW0011956N	T3_negative	1,4-Nonanediol diacetate	Aldehyde,Ketones,Esters	Esters	225.149	244.167	[M-H2O-H]-	C13H24O4	3	67715-81-5	12914607	HMDB0037184	-	-	-	5815.31	-
MW0129706HN	HILIC_negative	1,7-Bis(4-hydroxyphenyl)-5-methoxy-3-heptanone	Aldehyde,Ketones,Esters	Ketones	328.166	328.167	[M-]-	C20H24O4	3	-	56776297	HMDB0138162	-	-	-	6.653e+06	-
MW0114417HN	HILIC_negative	1-[5-Ethyl-2-hydroxy-4-[[6-methyl-6-(1H-tetrazol-5-YL)heptyl]oxy]phenyl]ethanone	Aldehyde,Ketones,Esters	Ketones	359.209	360.216	[M-H]-	C19H28N4O3	3	117690-79-6	122023	-	-	-	-	272292	-
MW0012070N	T3_negative	11-a-O-b-D-Glucopyranosyl-16a-O-methylneoquassin	Aldehyde,Ketones,Esters	Ketones	567.276	568.288	[M-H]-	C29H44O11	3	-	131752723	HMDB0039773	-	-	-	1.89673e+06	-
MW0141314N	T3_negative	12-(2,3-Dihydroxycyclopentyl)-2-dodecanone	Aldehyde,Ketones,Esters	Ketones	283.227	284.235	[M-H]-	C17H32O3	3	6626-62-6	245875	HMDB0031019	-	-	-	587106	-
MW0162064N	T3_negative	15-Hydroxysolavetivone	Aldehyde,Ketones,Esters	Ketones	269.136	234.162	[M+Cl]-	C15H22O2	3	-	25200393	-	-	-	-	80336.4	-
MW0141459HN	HILIC_negative	16alpha,17alpha-Dihydroxyprogesterone acetophenide	Aldehyde,Ketones,Esters	Ketones	447.256	448.261	[M-H]-	C29H36O4	3	1179-87-9 | 24356-94-3	102011	-	-	-	-	64000.8	-
MW0141464N	T3_negative	16alpha,17-Dihydroxypregn-4-ene-3,20-dione cyclic acetal with 2-furyl methyl ketone	Aldehyde,Ketones,Esters	Ketones	437.239	438.241	[M-H]-	C27H34O5	3	7148-96-1	11954076	-	-	-	-	952596	-
MW0141483N	T3_negative	16beta-Methylprogesterone	Aldehyde,Ketones,Esters	Ketones	327.239	328.24	[M-H]-	C22H32O2	3	1424-09-5	11954141	-	-	-	-	640506	-
MW0141559HN	HILIC_negative	17beta-Hydroxy-3-methoxyestra-1,3,5(10)-trien-16-one	Aldehyde,Ketones,Esters	Ketones	345.167	300.173	[M+HCOO]-	C19H24O3	3	24721-15-1	225729	-	-	-	-	220343	-
MW0015112N	T3_negative	1-Deacetoxy-1-oxo-3,7-dideacetylkhivorin	Aldehyde,Ketones,Esters	Ketones	493.193	458.23	[M+Cl]-	C26H34O7	3	-	3979998	-	-	-	-	2.19747e+06	-
MW0108755N	T3_negative	1-Methyl-3-(1-methyl-1H-indol-3-yl)-4-(pentylamino)-1H-pyrrole-2,5-dione	Aldehyde,Ketones,Esters	Ketones	324.178	325.179	[M-H]-	C19H23N3O2	3	861891-50-1	16760577	-	-	-	-	1.58087e+06	-
MW0111860N	T3_negative	1-Phenyl-1,3-heptadecanedione	Aldehyde,Ketones,Esters	Ketones	343.274	344.272	[M-H]-	C23H36O2	3	-	23036635	HMDB0035582	-	-	-	7.51497e+06	-
MW0124590N	T3_negative	2-(4-Methoxyphenyl)-1-(1-pentylindol-3-YL)ethanone	Aldehyde,Ketones,Esters	Ketones	370.16	335.189	[M+Cl]-	C22H25NO2	3	864445-47-6	44397641	-	-	-	-	2.16548e+06	-
MW0142109N	T3_negative	2,6-Dihydroxypseudooxynicotine	Aldehyde,Ketones,Esters	Ketones	209.083	210.1	[M-H]-	C10H14N2O3	3	-	9543025	-	-	-	-	422425	-
MW0013307HN	HILIC_negative	24-Methylenepollinastanone	Aldehyde,Ketones,Esters	Ketones	441.332	410.355	[M+HCOO]-	C29H46O	2	-	44423599	HMDB0032083	-	-	-	242485	-
MW0118564HN	HILIC_negative	2-heptylquinolin-4(1H)-one	Aldehyde,Ketones,Esters	Ketones	288.17	243.162	[M+HCOO]-	C16H21NO	3	40522-46-1 | 2503-80-2	164974	-	-	-	C20643	1.33268e+06	ko01110,ko02024
MW0163755N	T3_negative	2-Hydroxy-1-(3,11,17-trihydroxy-10,13-dimethyl-hexadecahydro-cyclopenta[a]phenanthren-17-yl)-ethanone	Aldehyde,Ketones,Esters	Ketones	365.232	366.241	[M-H]-	C21H34O5	3	-	44725717	-	-	-	-	95234.8	-
MW0166727N	T3_negative	2-Isobutanoyl-4-(isovaleryl)sucrose	Aldehyde,Ketones,Esters	Esters	512.242	496.216	[M+NH4-2H]-	C21H36O13	3	-	122706087	-	-	-	-	182287	-
MEDN0743	T3_negative	2-Nonanone	Aldehyde,Ketones,Esters	Ketones	141.13	142.136	[M-H]-	C9H18O	1b	821-55-6	13187	HMDB0031266	77927	-	-	6.36573e+07	-
MEDN1229	T3_negative	2-Oxo-2,3-dihydrofuran-5-acetate	Aldehyde,Ketones,Esters	Esters	141.02	142.027	[M-H]-	C6H6O4	2	-	104	-	-	-	C03586	1.64891e+06	ko00362,ko01100,ko01120,ko01220
MEDP0707	T3_positive	2-Pentadecanone	Aldehyde,Ketones,Esters	Ketones	227.24	226.23	[M+H]+	C15H30O	1b	2345-28-0	61303	HMDB0031081	-	-	-	1.53651e+06	-
MEDP0789	T3_positive	2-Pentyl-3-phenyl-2-propenal	Aldehyde,Ketones,Esters	Aldehydes	203.14	202.136	[M+H]+	C14H18O	1b	122-40-7	1623625	HMDB0031313	32318	-	C12288	4.20913e+06	-
MW0118852N	T3_negative	2-Propyl-3-hydroxyethylenepyran-4-one	Aldehyde,Ketones,Esters	Ketones	359.157	180.079	[2M-H]-	C10H12O3	3	-	5955283	-	-	-	-	102270	-
MEDP0781	T3_positive	2-Undecanone	Aldehyde,Ketones,Esters	Ketones	171.17	170.167	[M+H]+	C11H22O	1b	112-12-9	8163	HMDB0033713	17700	-	C01875	886227	-
MW0109566N	T3_negative	3-(Acetylmercapto)hexyl acetate	Aldehyde,Ketones,Esters	Esters	253.062	218.098	[M+Cl]-	C10H18O3S	3	136954-25-1	2733977	HMDB0037764	-	-	-	916785	-
MW0142623HN	HILIC_negative	3-(Acetyloxy)-9-mercaptoandrosta-3,5-diene-11,17-dione	Aldehyde,Ketones,Esters	Ketones	373.153	374.155	[M-H]-	C21H26O4S	3	6638-25-1	240982	-	-	-	-	8.22127e+06	-
MW0161532P	T3_positive	3,4-Dihydroxy-2-butanone-4-phosphate	Aldehyde,Ketones,Esters	Esters	248.023	184.014	[M+CH3CN+Na]+	C4H9O6P	3	-	14056322	-	-	-	-	738249	-
MW0119216N	T3_negative	3,5,7-Trihydroxy-2-(1-hydroxy-3-methoxy-4-oxocyclohexyl)-6-methoxychromen-4-one	Aldehyde,Ketones,Esters	Ketones	365.088	366.095	[M-H]-	C17H18O9	3	-	131835066	HMDB0128768	-	-	-	4.38027e+06	-
MW0119311N	T3_negative	3-[1-[3-(Dimethylamino)propyl]-5-methoxy-1H-indol-3-yl]-4-(1H-indol-3-yl)-1H-pyrrole-2,5-dione	Aldehyde,Ketones,Esters	Ketones	441.199	442.2	[M-H]-	C26H26N4O3	3	-	3499	HMDB0252906	-	-	-	445013	-
MW0142780N	T3_negative	3alpha,11beta,21-Trihydroxy-20-oxo-5beta-pregnan-18-al	Aldehyde,Ketones,Esters	Aldehydes	383.221	364.225	[M+F]-	C21H32O5	3	-	13847328	HMDB0006753	-	-	C05474	349283	-
MW0142824N	T3_negative	3beta,21-Dihydroxy-pregna-5,7,9(11)-trien-20-one diacetate	Aldehyde,Ketones,Esters	Esters	412.228	412.225	[M-]-	C25H32O5	3	7252-92-8	243749	-	-	-	-	288700	-
MW0142979N	T3_negative	3-Hydroxyestra-1,3,5(10)-trien-17-one O-(carboxymethyl)oxime	Aldehyde,Ketones,Esters	Ketones	342.166	343.178	[M-H]-	C20H25NO4	3	-	11954173	-	-	-	-	449189	-
MW0143034N	T3_negative	3-Methoxyestra-1,3,5(10)-triene-16,17-dione 16-oxime	Aldehyde,Ketones,Esters	Ketones	312.156	313.168	[M-H]-	C19H23NO3	3	40822-17-1	9561554	-	-	-	-	147782	-
MW0112967P	T3_positive	4-(Methylnitrosamino)-1-(3-pyridyl)-1-butanone	Aldehyde,Ketones,Esters	Ketones	453.167	207.101	[2M+K]+	C10H13N3O2	3	64091-91-4	47289	HMDB0011603	32692	-	C16453	1.06865e+06	-
MW0049147HN	HILIC_negative	4,10,11,11-Tetramethyltricyclo[5.3.1.0^{1,5}]undec-4-en-3-one	Aldehyde,Ketones,Esters	Ketones	215.176	218.167	[M-H]-	C15H22O	1b	-	12308614	HMDB0036443	-	-	C17501	102366	-
MW0126122HN	HILIC_negative	4-[(5-Methyl-1h-Pyrazol-3-Yl)amino]-2-Phenylphthalazin-1(2h)-One	Aldehyde,Ketones,Esters	Ketones	316.128	317.128	[M-H]-	C18H15N5O	3	-	11652621	-	-	-	-	4.06648e+06	-
MW0014423HN	HILIC_negative	4alpha-Methyl-5alpha-cholesta-8,24-dien-3-one	Aldehyde,Ketones,Esters	Ketones	441.333	396.339	[M+HCOO]-	C28H44O	2	7377-73-3	22298939	HMDB0000981	136486	5918	-	198385	-
MW0111648N	T3_negative	4-Hydroxyacetophenone	Aldehyde,Ketones,Esters	Ketones	135.045	136.052	[M-H]-	C8H8O2	3	99-93-4	7469	-	-	-	-	767949	-
MW0141512N	T3_negative	4-Pregnen-17alpha,20beta-diol-3-one-20-sulfate	Aldehyde,Ketones,Esters	Esters	411.187	412.192	[M-H]-	C21H32O6S	3	138949-80-1	46782782	-	-	-	-	2.43964e+06	-
MW0133760N	T3_negative	5-({5-[(1-hydroxy-2-methylbut-3-en-2-yl)oxy]-2,2-dimethyl-7-(2-methylbut-3-en-2-yl)-8-oxo-2H,8H-pyrano[3,2-g]chromen-10-yl}oxy)-8,8-dimethyl-3,10-bis(2-methylbut-3-en-2-yl)-2H,8H-pyrano[3,2-g]chromen-2-one	Aldehyde,Ketones,Esters	Ketones	833.396	774.377	[M+CH3COO]-	C48H54O9	3	-	131836993	HMDB0133014	-	-	-	66473.9	-
MW0143502HN	HILIC_negative	5(Z),8(Z),11(Z)-Eicosatrienoic Acid-d6	Aldehyde,Ketones,Esters	Esters	311.285	312.294	[M-H]-	C20H28D6O2	3	-	-	-	-	-	-	804289	-
MW0134170N	T3_negative	5,7-dihydroxy-6-[3,4,5-trihydroxy-6-(hydroxymethyl)oxan-2-yl]-8-(3,4,5-trihydroxyoxan-2-yl)-2-(2,4,5-trihydroxyphenyl)-4H-chromen-4-one	Aldehyde,Ketones,Esters	Ketones	595.14	596.138	[M-H]-	C26H28O16	3	-	131833265	HMDB0126883	-	-	-	1.80855e+07	-
MW0134342N	T3_negative	5-{[7-(1-hydroxy-2-methylbut-3-en-2-yl)-2,2-dimethyl-5-[(2-methylbut-3-en-2-yl)oxy]-8-oxo-2H,8H-pyrano[3,2-g]chromen-10-yl]oxy}-8,8-dimethyl-3,10-bis(2-methylbut-3-en-2-yl)-2H,8H-pyrano[3,2-g]chromen-2-one	Aldehyde,Ketones,Esters	Ketones	773.352	774.377	[M-H]-	C48H54O9	3	-	131836990	HMDB0133011	-	-	-	1.42624e+06	-
MW0107826N	T3_negative	5S-Hydroxy-6R-(S-cysteinyl)-7E,9E,11Z,14Z-eicosatetraenoic acid, methyl ester	Aldehyde,Ketones,Esters	Esters	452.249	453.255	[M-H]-	C24H39NO5S	3	-	71684545	-	-	-	-	681138	-
MW0143741HN	HILIC_negative	6,8a-Seco-6,8a-deoxy-5-oxoavermectin''1a'' aglycone	Aldehyde,Ketones,Esters	Ketones	567.335	568.34	[M-H]-	C34H48O7	3	-	5282023	-	-	-	-	806391	-
MW0143767N	T3_negative	6alpha-Fluoro-pregn-4-ene-3,11,20-trione	Aldehyde,Ketones,Esters	Ketones	345.178	346.194	[M-H]-	C21H27FO3	3	433-86-3	246487	-	-	-	-	1.17624e+06	-
MW0143772N	T3_negative	6alpha-Hydroxycortisol	Aldehyde,Ketones,Esters	Ketones	377.197	378.204	[M-H]-	C21H30O6	3	2242-98-0	254633	-	-	-	-	69359.8	-
MW0143778HN	HILIC_negative	6beta-(Dimethylamino)-3beta,5-dihydroxy-5alpha-pregnan-20-one	Aldehyde,Ketones,Esters	Ketones	358.274	377.293	[M-H2O-H]-	C23H39NO3	3	7144-27-6	252288	-	-	-	-	3.76971e+06	-
MW0122202HN	HILIC_negative	6-Hydroxybuspirone	Aldehyde,Ketones,Esters	Ketones	400.239	401.243	[M-H]-	C21H31N5O3	3	-	9930913	HMDB0061110	-	-	-	1.73355e+06	-
MW0113755P	T3_positive	6-Methyl-5-hepten-2-one	Aldehyde,Ketones,Esters	Ketones	144.137	126.104	[M+NH4]+	C8H14O	3	110-93-0	9862	HMDB0035915	16310	-	C07287	112523	-
MW0143934P	T3_positive	7alpha,12alpha-Dihydroxycholest-4-en-3-one	Aldehyde,Ketones,Esters	Ketones	381.309	416.329	[M+H-2H2O]+	C27H44O3	1b	1254-03-1	3081958	-	-	-	C17339	288750	ko01100
MW0143958P	T3_positive	7-Deoxyloganetin	Aldehyde,Ketones,Esters	Esters	177.09	212.105	[M+H-2H2O]+	C11H16O4	3	-	10262598	-	-	-	C20790	8.27573e+06	ko01100,ko01110
MW0143900N	T3_negative	7-HYDROXY-7-DESACETOXYKHIVORINIC ACID,METHYL ESTER	Aldehyde,Ketones,Esters	Esters	571.236	536.262	[M+Cl]-	C28H40O10	3	-	-	-	-	-	-	2.37036e+07	-
MW0143975N	T3_negative	7-Hydroxylauric acid	Aldehyde,Ketones,Esters	Esters	215.165	216.173	[M-H]-	C12H24O3	3	70393-62-3	5312743	-	-	-	C21080	933032	-
MW0143978N	T3_negative	7-Keto-dehydroepiandrosterone	Aldehyde,Ketones,Esters	Ketones	283.163	302.188	[M-H2O-H]-	C19H26O3	3	566-19-8	193313	-	-	-	-	3.39458e+06	-
MW0122512HN	HILIC_negative	7-methyl-2-morpholino-9-(1-(phenylamino)ethyl)-4H-pyrido[1,2-a]pyrimidin-4-one	Aldehyde,Ketones,Esters	Ketones	364.192	364.19	[M-]-	C21H24N4O2	3	663619-89-4	9907093	-	-	-	-	75806.4	-
MW0144107N	T3_negative	9,10-Dihydrokadsurenone	Aldehyde,Ketones,Esters	Ketones	393.154	358.178	[M+Cl]-	C21H26O5	3	-	443058	-	-	-	-	107288	-
MW0144140N	T3_negative	9-Chloro-17beta-hydroxy-17-methylandrost-4-ene-3,11-dione	Aldehyde,Ketones,Esters	Ketones	349.164	350.165	[M-H]-	C20H27ClO3	3	-	11954168	-	-	-	-	26154.3	-
MEDP0760	T3_positive	9-Fluorenone	Aldehyde,Ketones,Esters	Ketones	181.06	180.058	[M+H]+	C13H8O	1b	486-25-9	10241	-	-	-	C06712	166934	ko01100,ko01120
MW0144121HN	HILIC_negative	9-Fluoro-11beta,16alpha,17,21-tetrahydroxypregn-4-ene-3,20-dione	Aldehyde,Ketones,Esters	Ketones	395.182	396.195	[M-H]-	C21H29FO6	3	337-02-0	228785	-	-	-	-	110090	-
MW0144158HN	HILIC_negative	9-Fluoro-2alpha-methyl-11-oxoprogesterone	Aldehyde,Ketones,Esters	Ketones	359.209	360.21	[M-H]-	C22H29FO3	3	1582-62-3	242491	-	-	-	-	2.39644e+06	-
MW0116159P	T3_positive	AM2201 N-(3-fluoropentyl) isomer	Aldehyde,Ketones,Esters	Ketones	360.179	359.169	[M+H]+	C24H22FNO	3	-	91713121	-	-	-	-	540663	-
MW0122815P	T3_positive	AM2201 N-(4-hydroxypentyl) metabolite	Aldehyde,Ketones,Esters	Ketones	376.171	375.163	[M+H]+	C24H22FNO2	3	-	91713112	-	-	-	-	380790	-
MW0015787HN	HILIC_negative	Androsterone glucuronide	Aldehyde,Ketones,Esters	Ketones	447.242	466.257	[M-H2O-H]-	C25H38O8	3	1852-43-3	114833	HMDB0002829	28832	2796	C11135	299724	ko01100
MW0145140HN	HILIC_negative	Anopterine	Aldehyde,Ketones,Esters	Esters	540.3	541.304	[M-H]-	C31H43NO7	3	38826-62-9	5281261	-	-	-	C08658	1.44299e+06	-
MW0146457HN	HILIC_negative	Avermectin A1a aglycone	Aldehyde,Ketones,Esters	Ketones	597.33	598.351	[M-H]-	C35H50O8	3	-	11953990	-	-	-	C11980	597781	ko01100,ko01110
MW0146471HN	HILIC_negative	Avermectin B1b aglycone	Aldehyde,Ketones,Esters	Ketones	569.313	570.319	[M-H]-	C33H46O8	3	-	11953977	-	-	-	C11963	1.39737e+06	ko01100,ko01110
MEDP0653	T3_positive	Benzylcinnamate	Aldehyde,Ketones,Esters	Esters	239.11	238.099	[M+H]+	C16H14O2	1b	103-41-3	5273469	HMDB0040286	-	-	-	399372	-
MW0016131N	T3_negative	Betamethasone	Aldehyde,Ketones,Esters	Ketones	437.208	392.2	[M+HCOO]-	C22H29FO5	3	378-44-9	9782	HMDB0014586	3077	-	C06848	210532	-
MW0006368P	T3_positive	Bis(2-ethylhexyl) phthalate	Aldehyde,Ketones,Esters	Esters	279.159	390.277	[M+H]+	C24H38O4	2	117-81-7 | 15495-94-0 | 8033-53-2 | 50885-87-5 | 82208-43-3	8343	-	-	-	C03690	7.13056e+06	-
MW0146806N	T3_negative	B-Norcholest-4-en-3-one	Aldehyde,Ketones,Esters	Ketones	429.333	370.324	[M+CH3COO]-	C26H42O	3	2552-26-3	242345	-	-	-	-	8139.33	-
MW0016232N	T3_negative	Bornyl valerate	Aldehyde,Ketones,Esters	Esters	297.207	238.193	[M+CH3COO]-	C15H26O2	3	7549-41-9	110801	HMDB0038247	-	-	-	38293.4	-
MW0106067HN	HILIC_negative	Bryostatin 1	Aldehyde,Ketones,Esters	Esters	903.426	904.446	[M-H]-	C47H68O17	3	83314-01-6	5280757	-	-	-	-	168921	-
MW0013149HN	HILIC_negative	Cbdhq	Aldehyde,Ketones,Esters	Ketones	327.194	328.204	[M-H]-	C21H28O3	3	137252-25-6	11393311	-	-	-	-	3.06507e+07	-
MW0013684HN	HILIC_negative	Chaps	Aldehyde,Ketones,Esters	Esters	649.37	614.396	[M+Cl]-	C32H58N2O7S	3	75621-03-3	107670	-	-	-	-	52203.6	-
MW0017043HN	HILIC_negative	Chenodeoxycholate 7-monosulfate	Aldehyde,Ketones,Esters	Esters	471.238	472.249	[M-H]-	C24H40O7S	3	59132-31-9	21252308	HMDB0002522	-	6709	-	5.18145e+07	-
MW0147490HN	HILIC_negative	Cinchoninone	Aldehyde,Ketones,Esters	Ketones	308.176	292.158	[M+NH4-2H]-	C19H20N2O	3	-	25201712	-	-	-	-	1.71872e+07	-
MW0147548P	T3_positive	cis-4,10-13,16-Docosatetraenoic Acid methyl ester	Aldehyde,Ketones,Esters	Esters	347.297	346.287	[M+H]+	C23H38O2	3	-	137701031	-	-	-	-	806573	-
MEDP0716	T3_positive	cis-Citral	Aldehyde,Ketones,Esters	Aldehydes	153.13	152.12	[M+H]+	C10H16O	1b	5392-40-5	643779	HMDB0035092	29020	-	C01499	281548	ko00907,ko01120
MW0006639P	T3_positive	Cocaine	Aldehyde,Ketones,Esters	Esters	268.131	303.147	[M+H-2H2O]+	C17H21NO4	3	50-36-2	446220	HMDB0015043	27958	-	C01416	167079	ko01100,ko01110
MW0147862N	T3_negative	Cucurbitacin E	Aldehyde,Ketones,Esters	Esters	615.322	556.304	[M+CH3COO]-	C32H44O8	3	18444-66-1	5281319	-	-	-	C08797	55640.6	ko01110
MEDP0603	T3_positive	Cuminaldehyde	Aldehyde,Ketones,Esters	Aldehydes	149.1	148.089	[M+H]+	C10H12O	1a	122-03-2	326	HMDB0002214	28671	-	C06577	1.12184e+07	ko00622,ko01100,ko01120,ko01220
MEDN1119	T3_negative	Dehydroepiandrosterone	Aldehyde,Ketones,Esters	Ketones	287.2	288.209	[M-H]-	C19H28O2	3	53-43-0	5881	-	-	-	C01227	43803	ko01100,ko01120
MW0148206HN	HILIC_negative	Dehydrofalcarinone	Aldehyde,Ketones,Esters	Ketones	239.141	240.151	[M-H]-	C17H20O	3	809873	5281145	HMDB0033693	-	-	C08445	205972	-
MW0137888P	T3_positive	Dehydrorotenone	Aldehyde,Ketones,Esters	Ketones	393.138	392.126	[M+H]+	C23H20O6	3	30990-44-4	303993	-	-	-	-	1.32944e+06	-
MEDP1001	T3_positive	Delta-Hexalactone	Aldehyde,Ketones,Esters	Esters	115.08	114.068	[M+H]+	C6H10O2	1b	823-22-3	13204	HMDB0000453	589927	5442	-	161622	-
MEDN0226	T3_negative	D-Erythronolactone	Aldehyde,Ketones,Esters	Esters	117.02	118.027	[M-H]-	C4H6O4	1a	15667-21-7	5325915	HMDB0000349	87625	5338	-	2.74528e+06	-
MW0148316N	T3_negative	Descinolone acetonide	Aldehyde,Ketones,Esters	Ketones	417.213	418.216	[M-H]-	C24H31FO5	3	2135-14-0	11954034	-	-	-	-	2.75779e+06	-
MW0106387P	T3_positive	Dexrazoxane	Aldehyde,Ketones,Esters	Ketones	286.151	268.117	[M+NH4]+	C11H16N4O4	3	24584-09-6	71384	HMDB0014524	50223	-	-	7.45658e+06	-
MW0148394HN	HILIC_negative	D-Homo-17a-oxaandrosta-4,6-diene-3,17-dione	Aldehyde,Ketones,Esters	Ketones	345.167	300.173	[M+HCOO]-	C19H24O3	3	6875-22-5	242343	-	-	-	-	205621	-
MW0052326P	T3_positive	Dibutyl sebacate	Aldehyde,Ketones,Esters	Esters	297.242	314.246	[M+H-H2O]+	C18H34O4	3	109-43-3	7986	HMDB0041220	-	-	-	326592	-
MEDP0836	T3_positive	Dibutyl-phthalate	Aldehyde,Ketones,Esters	Esters	279.16	278.152	[M+H]+	C16H22O4	1b	84-74-2	3026	HMDB0033244	34687	-	C14214	1.12129e+07	-
MEDP2323	T3_positive	Diethyl-phosphate	Aldehyde,Ketones,Esters	Esters	155.05	154.039	[M+H]+	C4H11O4P	1b	598-02-7	654	HMDB0012209	27708	-	C06608	3.9638e+07	ko00627
MW0153822N	T3_negative	Dimethyl oxalate	Aldehyde,Ketones,Esters	Esters	117.019	118.027	[M-H]-	C4H6O4	3	553-90-2	11120	-	-	-	-	6.41828e+06	-
MEDP1235	T3_positive	Di-n-propyl-phthalate	Aldehyde,Ketones,Esters	Esters	251.13	250.12	[M+H]+	C14H18O4	3	131-16-8	8559	-	-	-	C14469	253689	-
MW0114341HN	HILIC_negative	Dodecanal dimethyl acetal	Aldehyde,Ketones,Esters	Aldehydes	229.225	230.225	[M-H]-	C14H30O2	3	14620-52-1	84559	HMDB0032246	-	-	-	146739	-
MW0114363HN	HILIC_negative	Dronedarone	Aldehyde,Ketones,Esters	Ketones	555.298	556.297	[M-H]-	C31H44N2O5S	2	141626-36-0	208898	HMDB0251621	-	-	D02537	1.42712e+06	-
MW0052493P	T3_positive	Drospirenone	Aldehyde,Ketones,Esters	Ketones	367.227	366.219	[M+H]+	C24H30O3	2	67392-87-4	68873	HMDB0015467	50838	-	-	3.69378e+06	-
MADN0509	HILIC_negative	D-Xylono-1,4-lactone	Aldehyde,Ketones,Esters	Esters	147.03	148.11	[M-H]-	C5H8O5	1b	18423-66-0	439799	-	-	-	-	1.40305e+07	-
MW0114388N	T3_negative	Embelin	Aldehyde,Ketones,Esters	Ketones	587.36	294.183	[2M-H]-	C17H26O4	3	-	3218	HMDB0251767	-	-	C10342	38717.3	-
MW0052578P	T3_positive	Eplerenone	Aldehyde,Ketones,Esters	Ketones	432.237	414.204	[M+NH4]+	C24H30O6	3	107724-20-9	443872	HMDB0014838	31547	-	C12512	5.02028e+06	-
MW0148983N	T3_negative	Erioflorin methacrylate	Aldehyde,Ketones,Esters	Esters	451.146	416.184	[M+Cl]-	C23H28O7	3	50816-66-5	5837431	-	-	-	-	512283	-
MW0148996HN	HILIC_negative	Erythrophleguine	Aldehyde,Ketones,Esters	Esters	494.28	449.278	[M+HCOO]-	C25H39NO6	3	4829-28-1	5281271	-	-	-	C08682	4.07447e+06	-
MW0052653N	T3_negative	Estradiol acetate	Aldehyde,Ketones,Esters	Esters	313.185	314.188	[M-H]-	C20H26O3	3	4245-41-4	9818306	-	-	-	-	4.22868e+07	-
MEDN2307N	T3_negative	Estrone glucuronide	Aldehyde,Ketones,Esters	Ketones	445.185	446.194	[M-H]-	C24H30O8	3	2479-90-5	115255	HMDB0004483	28919	7063	C11133	16216.2	-
MW0149033N	T3_negative	Ethyl butylacetylaminopropionate	Aldehyde,Ketones,Esters	Esters	214.145	215.152	[M-H]-	C11H21NO3	3	-	104150	HMDB0246904	-	-	C18830	1.28274e+06	-
MEDN1895*068	T3_negative	Ethyl hydrogen malonate	Aldehyde,Ketones,Esters	Esters	131.03	132.11	[M-H]-	C5H8O4	1a	1071-46-1	70615	HMDB0000576	-	5558	-	762726	-
MW0108648HN	HILIC_negative	Ethyl N-acetyl-L-tyrosinate	Aldehyde,Ketones,Esters	Esters	250.106	251.116	[M-H]-	C13H17NO4	3	840-97-1	13289	HMDB0000866	21563	-	C01657	41383.3	-
MW0052740N	T3_negative	Ethyl tetradecanoate	Aldehyde,Ketones,Esters	Esters	315.253	256.24	[M+CH3COO]-	C16H32O2	3	124-06-1	31283	HMDB0034153	84849	-	-	157565	-
MW0124064P	T3_positive	Ethylone	Aldehyde,Ketones,Esters	Ketones	222.113	221.105	[M+H]+	C12H15NO3	3	-	57252245	HMDB0252083	-	-	-	1.21509e+06	-
MW0052762N	T3_negative	Ethynodiol diacetate	Aldehyde,Ketones,Esters	Esters	443.242	384.23	[M+CH3COO]-	C24H32O4	3	297-76-7	9270	HMDB0014961	31580	-	C12724	454404	-
MW0052772HN	HILIC_negative	Eucalyptone	Aldehyde,Ketones,Esters	Ketones	485.255	486.262	[M-H]-	C28H38O7	3	172617-99-1	91885002	HMDB0041110	-	-	-	1.26039e+06	-
MEDP1918*250	T3_positive	Farnesylacetone	Aldehyde,Ketones,Esters	Ketones	263.24	262.23	[M+H]+	C18H30O	2	-	1711945	-	-	-	-	1.94864e+06	-
MW0052918HN	HILIC_negative	Fludrocortisone acetate	Aldehyde,Ketones,Esters	Esters	467.207	422.21	[M+HCOO]-	C23H31FO6	3	514-36-3	225609	-	-	-	C08186	1.70513e+06	-
MW0124158N	T3_negative	Fonsecinone B	Aldehyde,Ketones,Esters	Ketones	587.157	588.163	[M-H]-	C32H28O11	3	95152-76-4	101301306	HMDB0033768	-	-	-	42017.9	-
MW0124226P	T3_positive	Garcinone D	Aldehyde,Ketones,Esters	Ketones	411.18	428.184	[M+H-H2O]+	C24H28O7	3	107390-08-9	5495926	HMDB0033332	-	-	-	92645.6	-
MW0053506N	T3_negative	Germanicol cinnamate	Aldehyde,Ketones,Esters	Esters	555.418	556.428	[M-H]-	C39H56O2	3	65883-48-9	131751572	HMDB0034514	-	-	-	22728.5	-
MW0053637HN	HILIC_negative	Ginsenoyne A linoleate	Aldehyde,Ketones,Esters	Esters	519.377	520.392	[M-H]-	C35H52O3	3	155551-20-5	131753066	HMDB0041203	-	-	-	416551	-
MW0106804N	T3_negative	Glabrin D	Aldehyde,Ketones,Esters	Esters	738.331	739.354	[M-H]-	C36H49N7O10	3	-	15478862	HMDB0033613	-	-	-	1.53733e+06	-
MEDL02760N	T3_negative	Glyceraldehyde	Aldehyde,Ketones,Esters	Aldehydes	89.0247	90.0317	[M-H]-	C3H6O3	3	56-82-6	751	HMDB0001051	5445	4176	C02154	3.0133e+07	-
MW0114564P	T3_positive	Glycolaldehyde	Aldehyde,Ketones,Esters	Aldehydes	61.0276	60.0211	[M+H]+	C2H4O2	3	141-46-8	756	HMDB0003344	17071	3205	C00266	2.5964e+07	ko00040,ko00630,ko00750,ko00790,ko01100,ko01120
MW0131236HN	HILIC_negative	Hesperetin dihydrochalcone	Aldehyde,Ketones,Esters	Ketones	349.095	304.095	[M+HCOO]-	C16H16O6	3	35400-60-3	147608	HMDB0128062	-	-	-	1.23383e+07	-
MEDP2705*250	T3_positive	Hexadecanal	Aldehyde,Ketones,Esters	Aldehydes	263.24	240.245	[M+Na]+	C16H32O	2	629-80-1	984	HMDB0001551	17600	6317	C00517	1.94864e+06	ko00071
MW0052723P	T3_positive	Hexanoic acid	Aldehyde,Ketones,Esters	Esters	255.158	116.084	[2M+Na]+	C6H12O2	3	142-62-1	8892	HMDB0000535	30776	5520	C01585	405990	-
MW0151235HN	HILIC_negative	Hippomane factor M1	Aldehyde,Ketones,Esters	Ketones	583.317	584.335	[M-H]-	C34H48O8	3	33465-16-6	6440991	-	-	-	-	107632	-
MW0151205N	T3_negative	Homotrypanothione disulfide	Aldehyde,Ketones,Esters	Ketones	734.3	735.304	[M-H]-	C28H49N9O10S2	3	-	24892798	-	-	-	-	2.14652e+06	-
MW0053970HN	HILIC_negative	Hydrocortamate	Aldehyde,Ketones,Esters	Esters	456.264	475.293	[M-H2O-H]-	C27H41NO6	3	76-47-1	84088	HMDB0014907	50851	-	-	5.09731e+06	-
MEDP0682	T3_positive	Hydroxyacetone	Aldehyde,Ketones,Esters	Ketones	75.04	74.0368	[M+H]+	C3H6O2	1b	116-09-6	8299	HMDB0006961	27957	-	C05235	456210	ko00640,ko01100
MW0054030N	T3_negative	Ipomeatetrahydrofuran	Aldehyde,Ketones,Esters	Ketones	255.196	256.204	[M-H]-	C15H28O3	3	92448-62-9	131752981	HMDB0040904	-	-	-	123193	-
MEDP0827	T3_positive	Isophorone	Aldehyde,Ketones,Esters	Ketones	139.11	138.105	[M+H]+	C9H14O	1b	78-59-1	6544	HMDB0031195	34800	-	C14743	241275	-
MW0151854N	T3_negative	Isopimara-7,15-dienal	Aldehyde,Ketones,Esters	Aldehydes	305.233	286.23	[M+F]-	C20H30O	3	-	12311183	-	-	-	C18222	139553	ko01110
MEDP1770	T3_positive	Jasmone	Aldehyde,Ketones,Esters	Ketones	165.13	164.12	[M+H]+	C11H16O	1a	488-10-8	1549018	HMDB0035601	-	-	C08490	2.61235e+06	-
MW0151930HN	HILIC_negative	JWH 018 2-hydroxyindole metabolite	Aldehyde,Ketones,Esters	Ketones	356.162	357.173	[M-H]-	C24H23NO2	3	-	53394445	-	-	-	-	3.1827e+06	-
MW0124546HN	HILIC_negative	JWH 018 5-hydroxyindole metabolite	Aldehyde,Ketones,Esters	Ketones	356.174	357.173	[M-H]-	C24H23NO2	3	-	53394447	-	-	-	-	364072	-
MW0124874HN	HILIC_negative	JWH 018 6-hydroxyindole metabolite	Aldehyde,Ketones,Esters	Ketones	402.179	357.173	[M+HCOO]-	C24H23NO2	3	-	53394448	-	-	-	-	1.91898e+06	-
MW0124876HN	HILIC_negative	JWH 018 6-methoxyindole analog	Aldehyde,Ketones,Esters	Ketones	370.188	371.189	[M-H]-	C25H25NO2	3	-	53394753	-	-	-	-	11171607	-
MW0124965P	T3_positive	JWH 081 N-(5-hydroxypentyl)	Aldehyde,Ketones,Esters	Ketones	388.188	387.183	[M+H]+	C25H25NO3	3	-	91729706	-	-	-	-	390576	-
MW0124936N	T3_negative	JWH 122 N-(4-hydroxypentyl)	Aldehyde,Ketones,Esters	Ketones	430.193	371.189	[M+CH3COO]-	C25H25NO2	3	-	91740919	-	-	-	-	4.31474e+06	-
MW0124987P	T3_positive	JWH 200 4-hydroxyindole metabolite	Aldehyde,Ketones,Esters	Ketones	401.185	400.179	[M+H]+	C25H24N2O3	3	-	91701364	-	-	-	-	1.47261e+07	-
MW0124589N	T3_negative	JWH 200 7-hydroxyindole metabolite	Aldehyde,Ketones,Esters	Ketones	399.17	400.179	[M-H]-	C25H24N2O3	2	-	91701367	-	-	-	-	931507	-
MW0124595P	T3_positive	JWH 210 5-ethylnaphthyl isomer	Aldehyde,Ketones,Esters	Ketones	392.204	369.209	[M+Na]+	C26H27NO	3	-	91734862	-	-	-	-	1.05284e+06	-
MW0124600P	T3_positive	JWH 250 5-hydroxyindole metabolite	Aldehyde,Ketones,Esters	Ketones	374.171	351.183	[M+Na]+	C22H25NO3	3	-	91736661	-	-	-	-	138542	-
MW0151969P	T3_positive	JWH 250 N-(5-carboxyxypentyl) metabolite	Aldehyde,Ketones,Esters	Esters	366.17	365.163	[M+H]+	C22H23NO4	3	-	-	-	-	-	-	242826	-
MW0124855P	T3_positive	JWH-210 4-Hydroxypentyl (100 microg/mL in Methanol)	Aldehyde,Ketones,Esters	Ketones	385.201	385.204	[M+]+	C26H27NO2	3	-	91741525	-	-	-	-	8.98619e+06	-
MW0151983N	T3_negative	Kadsurenone	Aldehyde,Ketones,Esters	Ketones	355.161	356.162	[M-H]-	C21H24O5	3	95851-37-9	122159	-	-	-	-	2.45216e+06	-
MW0107823N	T3_negative	Leukotriene C4 methyl ester	Aldehyde,Ketones,Esters	Esters	638.317	639.319	[M-H]-	C31H49N3O9S	2	73958-10-8	101070933	-	-	-	-	174584	-
MW0107825P	T3_positive	Leukotriene D4 methyl ester	Aldehyde,Ketones,Esters	Esters	511.285	510.276	[M+H]+	C26H42N2O6S	2	-	71684544	-	-	-	-	9.0719e+06	-
MW0054359HN	HILIC_negative	Linalyl anthranilate	Aldehyde,Ketones,Esters	Esters	272.174	273.173	[M-H]-	C17H23NO2	3	7149-26-0	23535	HMDB0030433	-	-	-	5.67526e+06	-
MW0054440HN	HILIC_negative	Lucidone B	Aldehyde,Ketones,Esters	Ketones	399.223	400.225	[M-H]-	C24H32O5	3	97653-93-5	14109411	HMDB0035834	-	-	-	67192.1	-
MW0054658N	T3_negative	Makisterone A	Aldehyde,Ketones,Esters	Ketones	493.307	494.324	[M-H]-	C28H46O7	3	20137-14-8	12312690	-	-	-	C16874	278887	-
MW0054671N	T3_negative	Malyngamide H	Aldehyde,Ketones,Esters	Ketones	430.293	431.304	[M-H]-	C26H41NO4	3	165337-92-8	10025771	-	-	-	-	29953.3	-
MEDN0560	T3_negative	Marmesin	Aldehyde,Ketones,Esters	Esters	245.08	246.089	[M-H]-	C14H14O4	2	13849-08-6	334704	HMDB0030786	49080	-	C09276	94650.4	ko00999,ko01110
MW0114817P	T3_positive	Melperone	Aldehyde,Ketones,Esters	Ketones	263.167	263.169	[M+]+	C16H22FNO	3	-	15387	HMDB0254429	-	-	-	1.69396e+06	-
MW0167947HN	HILIC_negative	methyl (15alpha,16R,19E)-17-oxosarpagan-16-carboxylate	Aldehyde,Ketones,Esters	Esters	331.14	350.163	[M-H2O-H]-	C21H22N2O3	3	-	135397966	-	-	-	-	4.6836e+06	-
MEDP0709	T3_positive	Methyl-dihydrojasmonate	Aldehyde,Ketones,Esters	Esters	227.16	226.157	[M+H]+	C13H22O3	1b	24851-98-7	102861	HMDB0031740	89741	-	-	239805	-
MEDN0675	T3_negative	Methylstearate	Aldehyde,Ketones,Esters	Esters	297.28	298.287	[M-H]-	C19H38O2	1b	112-61-8	8201	HMDB0034154	-	-	-	65685.1	-
MEDN1562	T3_negative	Monobutyl phthalate	Aldehyde,Ketones,Esters	Esters	221.08	222.089	[M-H]-	C12H14O4	1a	131-70-4	8575	HMDB0013247	-	-	-	421498	-
MEDP1314	T3_positive	Monoisobutyl-phthalate	Aldehyde,Ketones,Esters	Esters	223.1	222.089	[M+H]+	C12H14O4	3	30833-53-5	92272	-	-	-	-	256304	-
MEDN1563	T3_negative	Monomethyl Fumarate	Aldehyde,Ketones,Esters	Esters	129.02	130.027	[M-H]-	C5H6O4	1b	2756-87-8	5369209	HMDB0033809	-	-	D11492	43648.5	-
MW0007557N	T3_negative	M-Tolyl acetate	Aldehyde,Ketones,Esters	Esters	299.135	150.068	[2M-H]-	C9H10O2	3	122-46-3	67406	-	-	-	-	4.68104e+06	-
MW0125244N	T3_negative	Mycophenolate mofetil	Aldehyde,Ketones,Esters	Esters	473.219	433.21	[M-H+CH3CN]-	C23H31NO7	3	128794-94-5	5281078	HMDB0014826	8764	-	C07908	1.71639e+06	-
MW0108431HN	HILIC_negative	N-(3-Oxododecanoyl)homoserine lactone	Aldehyde,Ketones,Esters	Esters	332.161	297.194	[M+Cl]-	C16H27NO4	3	152833-54-0	127864	-	-	-	-	3.53418e+06	-
MW0194310HN	HILIC_negative	N-[(1S,5S,6R)-5-Hydroxy-5-[(1E,3E,5E)-7-[(2-hydroxy-5-oxo-1-cyclopenten-1-yl)amino]-7-oxo-1,3,5-heptatrien-1-yl]-2-oxo-7-oxabicyclo[4.1.0]hept-3-en-3-yl]-2E,4E,6R-trimethyl,2,4-decadienamide	Aldehyde,Ketones,Esters	Ketones	549.254	550.268	[M-H]-	C31H38N2O7	3	-	71684620	-	-	-	-	1.51498e+06	-
MEDN1105P	T3_positive	N-[(3S)-Tetrahydro-2-oxo-3-furanyl]octadecanamide	Aldehyde,Ketones,Esters	Esters	368.315	367.309	[M+H]+	C22H41NO3	3	479050-96-9	69757690	-	-	-	-	49335.8	-
MW0114976N	T3_negative	Natamycin	Aldehyde,Ketones,Esters	Esters	664.293	665.305	[M-H]-	C33H47NO13	3	7681-93-8	5284447	HMDB0014964	7488	-	-	2.54037e+07	-
MW0138010HN	HILIC_negative	Neuronica	Aldehyde,Ketones,Esters	Esters	229.094	230.094	[M-H]-	C14H14O3	3	3155-48-4 | 1635-33-2 | 500-64-1	5369129	-	-	-	-	4.33019e+06	-
MW0138142N	T3_negative	Oxacyclohexadecan-2-one	Aldehyde,Ketones,Esters	Esters	239.201	240.209	[M-H]-	C15H28O2	3	106-02-5	235414	HMDB0034455	-	-	-	68941.1	-
MW0154845HN	HILIC_negative	Pachyrrhizone	Aldehyde,Ketones,Esters	Ketones	365.067	366.074	[M-H]-	C20H14O7	3	42485-00-7 | 478-09-1	442814	-	-	-	-	27326.1	-
MW0009513HN	HILIC_negative	Primidone	Aldehyde,Ketones,Esters	Ketones	199.082	218.106	[M-H2O-H]-	C12H14N2O2	3	125-33-7	4909	HMDB0014932	8412	-	C07371	70357	-
MW0139426N	T3_negative	Propafenone	Aldehyde,Ketones,Esters	Ketones	340.187	341.199	[M-H]-	C21H27NO3	3	54063-53-5	4932	HMDB0015313	63619	-	C07381	2.17379e+06	-
MW0169780N	T3_negative	Risperidone	Aldehyde,Ketones,Esters	Ketones	409.207	410.212	[M-H]-	C23H27FN4O2	3	106266-06-2	5073	HMDB0005020	8871	2348	C06861	718047	-
MW0139654N	T3_negative	Sappanone A dimethyl ether	Aldehyde,Ketones,Esters	Ketones	311.091	312.1	[M-H]-	C18H16O5	3	-	5946498	-	-	-	-	74351.2	-
MEDP1062	T3_positive	S-Methyl thioacetate	Aldehyde,Ketones,Esters	Esters	91.02	90.0139	[M+H]+	C3H6OS	1b	1534-08-3	73750	-	-	-	-	2.7097e+06	-
MW0009767N	T3_negative	Streptovaricinal C	Aldehyde,Ketones,Esters	Esters	802.302	767.315	[M+Cl]-	C40H49NO14	3	54955-14-5	135478605	-	-	-	-	4.22178e+06	-
MW0157292N	T3_negative	Sulfoacetaldehyde	Aldehyde,Ketones,Esters	Aldehydes	160.939	123.983	[M+K-2H]-	C2H4O4S	3	32797-12-9	160226	-	-	-	C00593	216942	ko00430,ko00680,ko01100,ko01120,ko01240
MEDP2201P	T3_positive	tert-Butyl (4-(3-((7-(hydroxyamino)-7-oxoheptyl)carbamoyl)isoxazol-5-yl)phenyl)carbamate	Aldehyde,Ketones,Esters	Esters	429.217	446.217	[M+H-H2O]+	C22H30N4O6	1b	1045792-66-2	24951314	-	-	-	-	1.4628e+06	-
MW0126736HN	HILIC_negative	Tetrahydroneopterin	Aldehyde,Ketones,Esters	Ketones	256.105	257.112	[M-H]-	C9H15N5O4	3	25976-00-5	135418307	HMDB0000942	-	5890	-	1.5847e+06	-
MW0158736N	T3_negative	U-46619 Glycine methyl ester	Aldehyde,Ketones,Esters	Esters	456.245	421.283	[M+Cl]-	C24H39NO5	3	-	-	-	-	-	-	887755	-
MW0161556N	T3_negative	Ursolic aldehyde	Aldehyde,Ketones,Esters	Aldehydes	477.311	440.365	[M+K-2H]-	C30H48O2	3	19132-81-1	14423521	-	-	-	-	893726	-
MW0126948N	T3_negative	Vilazodone	Aldehyde,Ketones,Esters	Ketones	440.214	441.216	[M-H]-	C26H27N5O2	3	163521-12-8	6918314	HMDB0015637	70707	-	-	87945.3	-
MW0159351HN	HILIC_negative	Vinblastine	Aldehyde,Ketones,Esters	Esters	809.409	810.42	[M-H]-	C46H58N4O9	3	865-21-4	13342	HMDB0014710	27375	-	-	449896	-
MW0010090N	T3_negative	Zingerone	Aldehyde,Ketones,Esters	Ketones	253.105	194.094	[M+CH3COO]-	C11H14O3	3	122-48-5	31211	HMDB0032590	68657	-	C17497	86388.4	-
MW0141259N	T3_negative	11alpha-Hydroxygalanthamine	Alkaloids	Alkaloids	302.136	303.147	[M-H]-	C17H21NO4	3	-	443676	-	-	-	C12172	1.48369e+07	-
MW0000063HN	HILIC_negative	14,19-Dihydroaspidospermatine	Alkaloids	Alkaloids	339.215	340.215	[M-H]-	C21H28N2O2	3	-	131751006	HMDB0030359	-	-	-	319025	-
MW0141492N	T3_negative	16-Methoxytabersonine	Alkaloids	Alkaloids	401.161	366.194	[M+Cl]-	C22H26N2O3	3	27773-39-3	443356	-	-	-	-	37637.9	-
MW0000445N	T3_negative	4,12-Dimethoxy-17-methyl-13-oxo-17-azoniatetracyclo[7.5.3.01,10.02,7]heptadeca-2(7),3,5,11-tetraen-3-olate	Alkaloids	Isoquinoline alkaloids	657.31	329.163	[2M-H]-	C19H23NO4	2	-	5149465	-	-	-	-	2.84946e+06	-
MW0143721N	T3_negative	6-(2-Hydroxyethyl)-5,6-dihydrosanguinarine	Alkaloids	Alkaloids	376.122	377.126	[M-H]-	C22H19NO5	3	-	443698	-	-	-	C12198	37037.2	-
MEDL02681P	T3_positive	6-Deoxyfagomine	Alkaloids	Alkaloids	132.101	131.095	[M+H]+	C6H13NO2	3	197449-09-5	57449463	HMDB0036382	-	-	-	3.14349e+06	-
MW0000104N	T3_negative	7-Ethyl-10-(4-N-aminopentanoic acid)-1-piperidino)carbonyloxycamptothecin	Alkaloids	Alkaloids	617.256	618.269	[M-H]-	C33H38N4O8	3	181467-56-1	10077584	HMDB0060661	-	-	-	3.15179e+06	-
MW0145207N	T3_negative	Apoatropin	Alkaloids	Tropan alkaloids	270.146	271.157	[M-H]-	C17H21NO2	3	500-55-0	12306866	-	-	-	-	17064.6	-
MW0154552N	T3_negative	Argemonine	Alkaloids	Alkaloids	354.168	355.178	[M-H]-	C21H25NO4	3	6901-16-2 | 16584-62-6	98569	-	-	-	C20770	2.50288e+06	-
MW0000185N	T3_negative	Codeine	Alkaloids	Isoquinoline alkaloids	298.14	299.152	[M-H]-	C18H21NO3	3	76-57-3	5284371	HMDB0004995	16714	498	C06174	760953	ko01100,ko01110
MW0148314HN	HILIC_negative	Deacetoxyvindoline	Alkaloids	Alkaloids	398.221	398.221	[M-]-	C23H30N2O4	3	-	439783	-	-	-	C02673	5.50614e+06	ko01100,ko01110
MW0000215HN	HILIC_negative	Deacetylvindoline	Alkaloids	Alkaloids	414.216	414.215	[M-]-	C23H30N2O5	3	3633-92-9	260534	-	-	-	C01091	2.10516e+07	ko01100,ko01110
MW0000222HN	HILIC_negative	Deserpidine	Alkaloids	Alkaloids	577.248	578.263	[M-H]-	C32H38N2O8	3	131-01-1	8550	HMDB0015221	27478	-	C06541	7.57204e+06	-
MW0000223N	T3_negative	Desomorphine	Alkaloids	Isoquinoline alkaloids	270.145	271.157	[M-H]-	C17H21NO2	3	427-00-9	5362456	-	-	-	-	1.1604e+07	-
MW0148597N	T3_negative	Disinomenine	Alkaloids	Isoquinoline alkaloids	655.292	656.31	[M-H]-	C38H44N2O8	3	-	24829009	-	-	-	C16954	1.28783e+08	-
MW0000246N	T3_negative	Ergocornine	Alkaloids	Alkaloids	596.268	561.295	[M+Cl]-	C31H39N5O5	3	564-36-3	73453	-	-	-	C09162	74497.7	-
MW0149062P	T3_positive	Etorphine	Alkaloids	Isoquinoline alkaloids	412.244	411.241	[M+H]+	C25H33NO4	3	14521-96-1	644209	-	-	-	-	1.07685e+06	-
MW0000261N	T3_negative	Flazine	Alkaloids	Alkaloids	307.072	308.08	[M-H]-	C17H12N2O4	3	100041-05-2	5377686	HMDB0033459	-	-	-	759787	-
MW0149224N	T3_negative	Floramultine	Alkaloids	Alkaloids	370.161	371.173	[M-H]-	C21H25NO5	3	-	4837166	-	-	-	-	2.97965e+06	-
MW0000273N	T3_negative	Harmaline	Alkaloids	Alkaloids	259.109	214.111	[M+HCOO]-	C13H14N2O	1b	304-21-2	3564	HMDB0030310	28172	-	C06536	2.02616e+07	-
MW0000277HN	HILIC_negative	Harmine	Alkaloids	Alkaloids	211.083	212.095	[M-H]-	C13H12N2O	3	442-51-3	5280953	HMDB0030311	28121	-	C06538	754989	-
MW0000279P	T3_positive	Harringtonine	Alkaloids	Alkaloids	532.258	531.247	[M+H]+	C28H37NO9	2	26833-85-2 | 25302-09-4	276389	-	-	-	-	871068	-
MW0000280P	T3_positive	Heliotrine	Alkaloids	Alkaloids	336.177	313.189	[M+Na]+	C16H27NO5	3	303-33-3	906426	-	-	-	-	160328	-
MW0151809HN	HILIC_negative	Isococculidine	Alkaloids	Alkaloids	284.174	285.173	[M-H]-	C18H23NO2	3	60229-91-6	442300	-	-	-	C09546	1.13354e+06	-
MW0157326N	T3_negative	methyl (1R,12R,14S,15E)-12-[(1R,15S,17S,18S)-17-ethyl-3,13-diazapentacyclo[13.3.1.02,10.04,9.013,18]nonadeca-2(10),4(9),5,7-tetraen-6-yl]-15-ethylidene-17-methyl-10,17-diazatetracyclo[12.3.1.03,11.04,9]octadeca-3(11),4,6,8-tetraene-18-carboxylate	Alkaloids	Alkaloids	615.363	616.378	[M-H]-	C40H48N4O2	3	59626-92-5	5281410	-	-	-	C09242	228416	-
MW0155653N	T3_negative	methyl (1S,12S,14S,15E)-15-ethylidene-13-formyl-3,17-diazapentacyclo[12.3.1.02,10.04,9.012,17]octadeca-2(10),4,6,8-tetraene-13-carboxylate	Alkaloids	Alkaloids	331.148	350.163	[M-H2O-H]-	C21H22N2O3	3	-	5459873	-	-	-	-	98274.8	-
MW0000332HN	HILIC_negative	Methyl reserpate	Alkaloids	Alkaloids	459.22	414.215	[M+HCOO]-	C23H30N2O5	3	2901-66-8	73532	-	-	-	-	48616.8	-
MW0153842HN	HILIC_negative	Methyllycaconitine Perchlorate, Delphinium sp.	Alkaloids	Terpenoid alkaloids	681.346	682.347	[M-H]-	C37H50N2O10	3	21019-30-7 | 1356-60-1	494471	-	-	-	-	638488	-
MW0000339N	T3_negative	Morphine N-oxide	Alkaloids	Isoquinoline alkaloids	601.265	301.131	[2M-H]-	C17H19NO4	3	639-46-3	5362459	HMDB0029382	-	-	-	4.27352e+07	-
MW0000341N	T3_negative	Morphine-6-glucuronide	Alkaloids	Isoquinoline alkaloids	461.166	461.169	[M-]-	C23H27NO9	3	20290-10-2	5360621	HMDB0041937	-	-	C16578	1.41542e+07	-
MW0148172N	T3_negative	N-Deacetylcolchicine	Alkaloids	Alkaloids	356.146	357.158	[M-H]-	C20H23NO5	3	3476-50-4	18991	-	-	-	-	509812	-
MW0154595HN	HILIC_negative	Norbinaltorphimine	Alkaloids	Isoquinoline alkaloids	660.322	661.315	[M-H]-	C40H43N3O6	3	105618-26-6	5480230	-	-	-	C18130	135765	-
MW0154740P	T3_positive	O-methylandrocymbine	Alkaloids	Alkaloids	386.192	385.189	[M+H]+	C22H27NO5	3	-	15286666	-	-	-	-	77002.3	-
MW0154741N	T3_negative	O-Methyllycorenine	Alkaloids	Alkaloids	330.167	331.178	[M-H]-	C19H25NO4	3	87733-82-2	443730	-	-	-	C12241	1.56611e+06	-
MW0000385N	T3_negative	O-Methylsomniferine	Alkaloids	Isoquinoline alkaloids	621.272	622.268	[M-H]-	C37H38N2O7	3	117611-62-8	14106345	HMDB0038586	-	-	-	72114.1	-
MW0116032P	T3_positive	Piperlonguminine	Alkaloids	Alkaloids	274.142	273.136	[M+H]+	C16H19NO3	3	1479576	5320621	HMDB0030187	520668	-	-	125203	-
MW0161631HN	HILIC_negative	Polyneuridine aldehyde	Alkaloids	Alkaloids	699.321	350.163	[2M-H]-	C21H22N2O3	3	-	15984703	-	-	-	-	1.50994e+06	-
MW0000490N	T3_negative	Pseudomorphine	Alkaloids	Isoquinoline alkaloids	567.243	568.257	[M-H]-	C34H36N2O6	3	125-24-6	234570	HMDB0031751	-	-	-	2.22229e+06	-
MW0000410HN	HILIC_negative	Psychotrin	Alkaloids	Alkaloids	463.26	464.268	[M-H]-	C28H36N2O4	3	-	3496498	-	-	-	-	333668	-
MW0169760N	T3_negative	Reserpine	Alkaloids	Alkaloids	607.264	608.273	[M-H]-	C33H40N2O9	3	50-55-5	5770	HMDB0014351	28487	-	C06539	1.96703e+06	-
MW0063689N	T3_negative	Strictosidine	Alkaloids	Alkaloids	589.251	530.226	[M+CH3COO]-	C27H34N2O9	3	20824-29-7	161336	-	-	-	C03470	447252	ko01100,ko01110
MW0157322P	T3_positive	Syrosingopine	Alkaloids	Alkaloids	667.295	666.279	[M+H]+	C35H42N2O11	3	84-36-6	6769	-	-	-	-	105637	-
MW0000459HN	HILIC_negative	Tetrahydroharmine	Alkaloids	Alkaloids	215.114	216.126	[M-H]-	C13H16N2O	3	-	159809	HMDB0254015	-	-	-	382139	-
MW0157470N	T3_negative	Thalicarpine	Alkaloids	Alkaloids	695.334	696.341	[M-H]-	C41H48N2O8	3	5373-42-2	21470	-	-	-	C09655	1.09304e+06	-
MW0000466P	T3_positive	Topotecan	Alkaloids	Alkaloids	439.199	421.164	[M+NH4]+	C23H23N3O5	3	119413-54-6	60700	HMDB0015164	63632	-	C11158	336948	-
MW0144449N	T3_negative	Unii-0421aqv5W3	Alkaloids	Alkaloids	381.177	382.189	[M-H]-	C22H26N2O4	3	3512-87-6	13491909	-	-	-	-	1.16399e+07	-
MW0000475N	T3_negative	Usambarensine	Alkaloids	Alkaloids	431.228	432.231	[M-H]-	C29H28N4	3	36150-14-8	5281413	-	-	-	C09249	2.42751e+06	-
MW0159322HN	HILIC_negative	Veratridine	Alkaloids	Alkaloids	672.332	673.346	[M-H]-	C36H51NO11	3	71-62-5	6280	-	-	-	-	2.1173e+06	-
MW0159352P	T3_positive	Vindoline	Alkaloids	Alkaloids	457.225	456.226	[M+H]+	C25H32N2O6	3	2182-14-1 | 57794-53-3	260535	-	-	-	-	1.04323e+06	-
MW0159383N	T3_negative	Vobtusine	Alkaloids	Alkaloids	753.352	718.373	[M+Cl]-	C43H50N4O6	3	19772-79-3	73534	-	-	-	-	479101	-
MEDN2099	T3_negative	(2s)-2-Amino-4-sulfinobutanoic acid	Amino acid and Its metabolites	Amino acid derivatives	166.02	167.025	[M-H]-	C4H9NO4S	1b	2686-70-6	75896	-	-	-	-	22522.2	-
MW0106681HN	HILIC_negative	(2S)-2-amino-5-(1-aminobutylideneamino)pentanoic acid	Amino acid and Its metabolites	Amino acid derivatives	260.163	201.148	[M+CH3COO]-	C9H19N3O2	3	-	5289555	-	-	-	-	2.20683e+07	-
MEDP1307*127	T3_positive	(2S,3S)-3-methylphenylalanine	Amino acid and Its metabolites	Amino acid derivatives	180.1	179.095	[M+H]+	C10H13NO2	1a	25488-25-9	854352	-	-	-	C20895	65035	-
MEDP1126*113	T3_positive	(R)-(-)-2-Phenylglycinol	Amino acid and Its metabolites	Amino acid derivatives	120.08	137.084	[M-H2O+H]+	C8H11NO	2	56613-80-0	2724025	-	-	-	-	3.60942e+07	-
MW0110437HN	HILIC_negative	(S)-4-Amino-2-((S)-2-amino-3-methylbutanamido)-4-oxobutanoic acid	Amino acid and Its metabolites	Small Peptide	230.115	231.122	[M-H]-	C9H17N3O4	3	-	22419519	HMDB0029122	-	-	-	1.30347e+06	-
MW0142620N	T3_negative	(S)-Atpa	Amino acid and Its metabolites	Amino acids	455.213	228.111	[2M-H]-	C10H16N2O4	3	-	447407	-	-	-	-	4.50242e+06	-
MW0061622N	T3_negative	[(1R,2S,3S,4S,6R,7S,10S,11R,16R,17R)-2,16,17-trihydroxy-7,11-dimethyl-6-[(1R)-1-[(2R)-5-methyl-6-oxo-4-[[(2R,3R,4S,5S,6R)-3,4,5-trihydroxy-6-(hydroxymethyl)oxan-2-yl]oxymethyl]-2,3-dihydropyran-2-yl]ethyl]-12-oxo-5-oxapentacyclo[8.8.0.02,7.04,6.011,16]octadec-13-en-3-yl] acetate	Amino acid and Its metabolites	polypeptide	721.314	722.315	[M-H]-	C36H50O15	3	-	10101401	HMDB0039694	-	-	-	3.80637e+07	-
MW0061616HN	HILIC_negative	[(1S,2R,7S,9R,11R,12R,13S,16R)-15-[(1S)-1-[(2R)-4,5-dimethyl-6-oxo-2,3-dihydropyran-2-yl]ethyl]-12-hydroxy-2,16-dimethyl-3-oxo-8-oxapentacyclo[9.7.0.02,7.07,9.012,16]octadeca-4,14-dien-13-yl] acetate	Amino acid and Its metabolites	polypeptide	509.255	510.262	[M-H]-	C30H38O7	3	-	10324077	HMDB0041047	-	-	-	630710	-
MEDP2132*108	T3_positive	1-Aminocyclobutanecarboxylic acid	Amino acid and Its metabolites	Amino acid derivatives	116.07	115.063	[M+H]+	C5H9NO2	1a	22264-50-2	89643	-	-	-	-	6.06104e+06	-
MW0109997HN	HILIC_negative	1H-Indole-2-carboxylic acid, 1-[(2S)-2-[[(1S)-1-(ethoxycarbonyl)-3-phenylpropyl]amino]-1-oxopropyl]octahydro-, (2S,3aR,7aS)-	Amino acid and Its metabolites	Amino acid derivatives	475.238	430.247	[M+HCOO]-	C24H34N2O5	3	-	13069290	HMDB0014660	521317	-	-	245029	-
MEDN0138	HILIC_negative	1-Methylhistidine	Amino acid and Its metabolites	Amino acid derivatives	168.08	169.085	[M-H]-	C7H11N3O2	1b	332-80-9	92105	HMDB0000001	50599	3741	C01152	590594	ko00340,ko01100
MEDP1974*117	T3_positive	1-Methylpiperidine-2-carboxylic acid	Amino acid and Its metabolites	Amino acid derivatives	144.1	143.095	[M+H]+	C7H13NO2	3	7730-87-2	415939	-	-	-	-	1.30233e+06	-
MEDP2037	T3_positive	2-((3-Oxo-3-phenylpropyl)amino)acetic acid	Amino acid and Its metabolites	Amino acids	208.1	207.09	[M+H]+	C11H13NO3	1b	56613-60-6	1608347	HMDB0002042	-	6455	-	33634.9	-
MEDP1998	T3_positive	2,3-Diaminopropionic acid	Amino acid and Its metabolites	Amino acids	105.07	104.059	[M+H]+	C3H8N2O2	1b	515-94-6	364	-	-	-	C06393	73772.2	-
MEDP1735	T3_positive	2,6-Diamino-5-hydroxyhexanoic acid	Amino acid and Its metabolites	Amino acid derivatives	163.11	162.1	[M+H]+	C6H14N2O3	1b	13204-98-3	1029	-	-	-	C16741	9.86379e+06	ko00310,ko01100
MEDP1025P	T3_positive	2-[(2-Amino-3-phenylpropanoyl)amino]-3-methylbutanoic acid	Amino acid and Its metabolites	Amino acid derivatives	265.153	264.147	[M+H]+	C14H20N2O3	2	-	4096934	HMDB0029134	-	-	-	8.47795e+06	-
MW0109380HN	HILIC_negative	2-[(Pyrrolidinium-2-ylcarbonyl)amino]propanoate	Amino acid and Its metabolites	Small Peptide	185.087	186.1	[M-H]-	C8H14N2O3	3	-	44369241	HMDB0029010	-	-	-	539513	-
MW0105684P	T3_positive	2-[[2-amino-5-(diaminomethylideneamino)pentanoyl]amino]propanoic Acid	Amino acid and Its metabolites	Small Peptide	228.144	245.149	[M+H-H2O]+	C9H19N5O3	3	-	4198036	HMDB0028702	73810	-	-	8.71427e+06	-
MEDN0487	T3_negative	2-amino-6-oxohexanoic acid	Amino acid and Its metabolites	Amino acids	144.07	145.074	[M-H]-	C6H11NO3	1a	1962-83-0	207	HMDB0001263	17027	6118	C04076	214443	ko00300,ko00310,ko01100,ko01110,ko01120,ko01230
MEDP1019	T3_positive	2-Aminoisobutyric Acid	Amino acid and Its metabolites	Amino acid derivatives	104.07	103.063	[M+H]+	C4H9NO2	1a	62-57-7	6119	HMDB0001906	27971	37	C03665	116546	-
MEDN1709	T3_negative	2-Octanamidoacetic acid	Amino acid and Its metabolites	Amino acids	200.13	201.136	[M-H]-	C10H19NO3	1a	14246-53-8	84290	HMDB0000832	74099	5795	-	181387	-
MEDP1720	T3_positive	2-Phenylglycine	Amino acid and Its metabolites	Amino acid derivatives	152.07	151.063	[M+H]+	C8H9NO2	1a	2835-06-5	3866	HMDB0002210	55484	6549	-	161273	-
MEDP2360	T3_positive	2-Pyrrolidineacetic acid	Amino acid and Its metabolites	Amino acid derivatives	130.09	129.078	[M+H]+	C6H11NO2	1b	56879-46-0	123784	HMDB0029444	-	-	C00408	7.96607e+06	ko00310,ko01100,ko01110,ko01120
MEDN1681	T3_negative	3-(2-Naphthyl)-L-alanine	Amino acid and Its metabolites	Amino acid derivatives	214.09	215.095	[M-H]-	C13H13NO2	3	58438-03-2	185915	-	-	-	-	168139	-
MEDN1246N	T3_negative	3-(pyrazol-1-yl)-L-alanine	Amino acid and Its metabolites	Amino acids	154.064	155.069	[M-H]-	C6H9N3O2	3	2734-48-7	151491	HMDB0034267	-	-	C01162	348288	-
MW0104914N	T3_negative	3,4-Dihydro-3-hydroxy-4-S-glutathionyl bromobenzene	Amino acid and Its metabolites	Small Peptide	498.032	481.034	[M+F]-	C16H22BrN3O7S	3	-	11954066	HMDB0060381	34324	-	C14847	76729.4	-
MEDN2134	T3_negative	3,5-Dinitro-L-tyrosine	Amino acid and Its metabolites	Amino acid derivatives	270.04	271.044	[M-H]-	C9H9N3O7	1b	17360-11-1	439948	-	-	-	C03225	35788.3	-
MW0194185P	T3_positive	3-Azaniumyl-4-[(1-methoxy-1-oxo-3-phenylpropan-2-yl)amino]-4-oxobutanoate	Amino acid and Its metabolites	Small Peptide	295.127	294.122	[M+H]+	C14H18N2O5	2	-	44355849	HMDB0001894	2877	6377	-	3.00392e+06	-
MEDP2679	T3_positive	3-Bromotyrosine	Amino acid and Its metabolites	Amino acid derivatives	259.99	258.984	[M+H]+	C9H10BrNO3	1b	54788-30-6	148708	HMDB0005874	80911	-	C17079	41940.7	-
MEDN0025	T3_negative	3-Hydroxy-3-Methylpentane-1,5-Dioic Acid	Amino acid and Its metabolites	Amino acid derivatives	161.05	162.053	[M-H]-	C6H10O5	1a	503-49-1	1662	HMDB0000355	16831	5344	C03761	3.38193e+06	-
MEDN2103*198	T3_negative	3-Hydroxy-L-phenylalanine	Amino acid and Its metabolites	Amino acid derivatives	180.07	181.074	[M-H]-	C9H11NO3	1a	587-33-7	6950578	-	-	-	C20807	2.34635e+07	-
MEDN0294N	T3_negative	3-Methylcrotonyl Glycine	Amino acid and Its metabolites	Amino acid derivatives	216.088	157.074	[M+CH3COO]-	C7H11NO3	1b	33008-07-0	169485	HMDB0000459	68499	5447	-	1.11838e+06	-
MEDN1138	T3_negative	3-nitro-L-tyrosine	Amino acid and Its metabolites	Amino acid derivatives	451.11	226.059	[2M-H]-	C9H10N2O5	1b	621-44-3	65124	HMDB0001904	44454	6383	-	124901	-
MW0109045P	T3_positive	4-Chloro-L-phenylalanine	Amino acid and Its metabolites	Amino acids	200.046	199.04	[M+H]+	C9H10ClNO2	2	-	736190	HMDB0244605	-	-	-	9.57484e+06	-
MEDP2021	T3_positive	4-Hydroxy-L-phenylglycine	Amino acid and Its metabolites	Amino acid derivatives	168.07	167.058	[M+H]+	C8H9NO3	1b	32462-30-9	36143	-	-	-	D05292	56716.1	-
MW0105239N	T3_negative	4-Hydroxyoct-3-enoylglycine	Amino acid and Its metabolites	Amino acid derivatives	214.107	215.116	[M-H]-	C10H17NO4	3	-	131802934	HMDB0094754	-	-	-	5.20126e+06	-
MEDN0029	T3_negative	4-Hydroxyphenylpyruvic Acid	Amino acid and Its metabolites	Amino acid derivatives	179.03	180.042	[M-H]-	C9H8O4	1a	156-39-8	979	HMDB0000707	15999	5675	C01179	55898.8	ko00130,ko00261,ko00350,ko00400,ko00401,ko00998,ko01100,ko01110,ko01210,ko01230,ko01240
MW0143399N	T3_negative	4-Methylene-L-glutamine	Amino acid and Its metabolites	Amino acid derivatives	157.062	158.069	[M-H]-	C6H10N2O3	3	31138-12-2	439401	-	-	-	C01109	328421	ko00660
MEDP0297	T3_positive	5-Aminovaleric Acid	Amino acid and Its metabolites	Amino acid derivatives	118.09	117.079	[M+H]+	C5H11NO2	1b	660-88-8	138	HMDB0003355	15887	6902	C00431	1.19929e+06	ko00310,ko00330,ko00470,ko01100,ko01120
MEDL02411N	T3_negative	5-hydroxy-L-tryptophan	Amino acid and Its metabolites	Amino acid derivatives	260.103	220.085	[M-H+CH3CN]-	C11H12N2O3	3	-	439280	HMDB0000472	17780	-	C00643	154055	ko00380,ko01100
MEDP0035	T3_positive	5-Hydroxy-L-Tryptophan	Amino acid and Its metabolites	Amino acid derivatives	221.09	220.085	[M+H]+	C11H12N2O3	1b	56-69-9	439280	HMDB0015571	17780	-	C01017	179735	-
MW0121543N	T3_negative	5-Hydroxytryptophan	Amino acid and Its metabolites	Amino acids	219.077	220.085	[M-H]-	C11H12N2O3	3	56-69-9 | 114-03-4 | 72572-98-6	144	HMDB0000472	17780	-	C01017	1.02524e+06	-
MW0121592HN	HILIC_negative	5-Methoxy-dl-tryptophan	Amino acid and Its metabolites	Amino acid derivatives	293.112	234.1	[M+CH3COO]-	C12H14N2O3	1a	28052-84-8	119802	-	-	-	-	2.11562e+06	-
MEDP0298*114	T3_positive	6-Aminocaproic Acid	Amino acid and Its metabolites	Amino acid derivatives	132.1	131.095	[M+H]+	C6H13NO2	1a	60-32-2	564	HMDB0001901	16586	-	C02378	1.40098e+07	ko01100,ko01120
MEDP2303	T3_positive	6-Diazo-5-oxo-L-norleucine	Amino acid and Its metabolites	Amino acid derivatives	172.07	171.064	[M+H]+	C6H9N3O3	1b	157-03-9	9087	-	-	-	-	550607	-
MW0144173HN	HILIC_negative	9-O-Demethyl-2alpha-hydroxyhomolycorine	Amino acid and Its metabolites	Amino acid derivatives	316.129	317.126	[M-H]-	C17H19NO5	3	-	443728	-	-	-	-	4.41782e+06	-
MW0144207N	T3_negative	Abu-Lys-OH	Amino acid and Its metabolites	Amino acid derivatives	398.157	339.143	[M+CH3COO]-	C15H21N3O6	3	-	-	-	-	-	-	881517	-
MW0144208P	T3_positive	Abu-Met-OH	Amino acid and Its metabolites	Amino acid derivatives	343.094	342.089	[M+H]+	C14H18N2O6S	3	-	-	-	-	-	-	8.08236e+06	-
MW0108946P	T3_positive	Aceglutamide	Amino acid and Its metabolites	Amino acid derivatives	189.086	188.08	[M+H]+	C7H12N2O4	1a	2490-97-3	182230	HMDB0006029	21553	-	-	372349	-
MEDN1518	T3_negative	Acetylvaline	Amino acid and Its metabolites	Amino acid derivatives	158.08	159.09	[M-H]-	C7H13NO3	1a	96-81-1	66789	HMDB0011757	-	-	-	3.74307e+06	-
MW0144314N	T3_negative	Ac-Ser-Asp-Lys-Pro	Amino acid and Its metabolites	polypeptide	486.219	487.228	[M-H]-	C20H33N5O9	2	120081-14-3	65938	HMDB0062552	-	-	-	1.50301e+08	-
MW0105437HN	HILIC_negative	Actinonin	Amino acid and Its metabolites	Amino acid derivatives	430.249	385.258	[M+HCOO]-	C19H35N3O5	3	13434-13-4	443600	-	-	-	-	1.41501e+07	-
MW0144352N	T3_negative	Ac-Yvad-cho	Amino acid and Its metabolites	Small Peptide	527.189	492.222	[M+Cl]-	C23H32N4O8	1b	143313-51-3	5311139	-	-	-	-	417639	-
MW0105439N	T3_negative	Adouetine X	Amino acid and Its metabolites	Amino acid derivatives	499.33	500.336	[M-H]-	C28H44N4O4	3	19542-37-1	5281577	HMDB0034216	-	-	C09993	15023.4	-
MW0144386HN	HILIC_negative	Adouetine Y	Amino acid and Its metabolites	Amino acid derivatives	567.3	568.305	[M-H]-	C34H40N4O4	3	19542-38-2	5281578	HMDB0034101	-	-	C09994	1.17608e+06	-
MEDP2317	T3_positive	Ala-Arg	Amino acid and Its metabolites	Small Peptide	246.16	245.148	[M+H]+	C9H19N5O3	1b	16709-12-9	446132	-	-	-	C00107	1.27694e+06	ko02010,ko02030
MW0144470P	T3_positive	Ala-Arg-Gln-Ala-Leu	Amino acid and Its metabolites	Small Peptide	557.327	557.329	[M+]+	C23H43N9O7	3	-	-	-	-	-	-	2.20592e+06	-
MW0144482P	T3_positive	Ala-Arg-Trp	Amino acid and Its metabolites	Small Peptide	432.237	431.228	[M+H]+	C20H29N7O4	3	-	145453514	-	-	-	-	4.02299e+07	-
MW0105456P	T3_positive	Ala-Asn-Arg	Amino acid and Its metabolites	Small Peptide	359.191	359.192	[M+]+	C13H25N7O5	3	-	145453517	-	-	-	-	3.72906e+07	-
MW0144491P	T3_positive	Ala-Asn-Glu-Arg	Amino acid and Its metabolites	Small Peptide	488.235	488.234	[M+]+	C18H32N8O8	3	-	-	-	-	-	-	2.89496e+07	-
MW0144492P	T3_positive	Ala-Asn-Gly	Amino acid and Its metabolites	Small Peptide	261.124	260.112	[M+H]+	C9H16N4O5	3	-	100953037	-	-	-	-	6.25096e+06	-
MW0144498P	T3_positive	Ala-Asn-Lys-Glu-Asn	Amino acid and Its metabolites	Small Peptide	575.284	574.271	[M+H]+	C22H38N8O10	3	-	-	-	-	-	-	4.83296e+07	-
MW0144506HN	HILIC_negative	Ala-Asn-Val-Asp	Amino acid and Its metabolites	Small Peptide	417.181	417.186	[M-]-	C16H27N5O8	3	-	-	-	-	-	-	501877	-
MW0144518N	T3_negative	Ala-Asp-Phe-Asp	Amino acid and Its metabolites	Small Peptide	465.171	466.17	[M-H]-	C20H26N4O9	3	-	-	-	-	-	-	54038.5	-
MADN0200	HILIC_negative	Ala-gln	Amino acid and Its metabolites	Small Peptide	216.1	217.106	[M-H]-	C8H15N3O4	1b	39537-23-0	123935	HMDB0028685	73788	-	C00107	8.24147e+06	ko02010,ko02030
MW0144545P	T3_positive	Ala-Gln-Phe-Ile-Met	Amino acid and Its metabolites	Small Peptide	609.307	608.299	[M+H]+	C28H44N6O7S	3	-	-	-	-	-	-	653926	-
MADN0439	HILIC_negative	Ala-Glu	Amino acid and Its metabolites	Small Peptide	217.08	218.21	[M-H]-	C8H14N2O5	1b	13187-90-1	128841	HMDB0028686	61565	-	C20958	3.47073e+06	-
MW0144553P	T3_positive	Ala-Glu-Ala-Leu-Glu	Amino acid and Its metabolites	Small Peptide	531.25	531.254	[M+]+	C22H37N5O10	3	-	-	-	-	-	-	2.74229e+07	-
MW0144569P	T3_positive	Ala-Glu-Phe-His-Phe	Amino acid and Its metabolites	Small Peptide	650.287	649.286	[M+H]+	C32H39N7O8	3	-	-	-	-	-	-	1.31863e+07	-
MW0144574P	T3_positive	Ala-Glu-Tyr-Arg	Amino acid and Its metabolites	Small Peptide	555.293	537.255	[M+NH4]+	C23H35N7O8	3	-	-	-	-	-	-	400905	-
MW0144576HN	HILIC_negative	Ala-Glu-Val-Asp	Amino acid and Its metabolites	Small Peptide	432.19	432.186	[M-]-	C17H28N4O9	3	-	-	-	-	-	-	1.13218e+06	-
MW0144825HN	HILIC_negative	Ala-His	Amino acid and Its metabolites	Small Peptide	333.074	226.107	[M-H]-	C9H14N4O3	1b	3253-17-6	9837455	HMDB0028689	73771	-	-	613988	-
MW0144590P	T3_positive	Ala-His-Gly-Val-Asp	Amino acid and Its metabolites	Small Peptide	498.231	497.223	[M+H]+	C20H31N7O8	3	-	-	-	-	-	-	1.0302e+07	-
MW0144598HN	HILIC_negative	Ala-His-Phe-Asp	Amino acid and Its metabolites	Small Peptide	487.198	488.202	[M-H]-	C22H28N6O7	3	-	-	-	-	-	-	1.96106e+06	-
MW0144604HN	HILIC_negative	Ala-His-Tyr-Glu	Amino acid and Its metabolites	Small Peptide	517.209	518.213	[M-H]-	C23H30N6O8	3	-	-	-	-	-	-	1.8913e+07	-
MEDN1980	T3_negative	Ala-Ile	Amino acid and Its metabolites	Small Peptide	201.12	202.132	[M-H]-	C9H18N2O3	1b	29727-65-9	7408079	HMDB0028690	73805	-	C00107	40483.4	ko02010,ko02030
MW0144609N	T3_negative	Ala-Ile-Asn-Glu	Amino acid and Its metabolites	Small Peptide	444.209	445.217	[M-H]-	C18H31N5O8	3	-	-	-	-	-	-	1.63744e+07	-
MW0144619HN	HILIC_negative	Ala-Ile-Leu-Asp	Amino acid and Its metabolites	Small Peptide	429.226	430.243	[M-H]-	C19H34N4O7	3	-	-	-	-	-	-	7.494e+06	-
MW0144664HN	HILIC_negative	Ala-Lys-His-Asp	Amino acid and Its metabolites	Small Peptide	468.228	469.228	[M-H]-	C19H31N7O7	3	-	-	-	-	-	-	2.49931e+06	-
MW0144669P	T3_positive	Ala-Lys-Tyr	Amino acid and Its metabolites	Small Peptide	363.202	380.206	[M+H-H2O]+	C18H28N4O5	3	-	145453631	-	-	-	-	4.71145e+07	-
MW0105496P	T3_positive	Alanylarginine	Amino acid and Its metabolites	Small Peptide	245.149	245.149	[M+]+	C9H19N5O3	3	-	9964828	HMDB0028681	-	-	-	2.49436e+07	-
MEDP1742	T3_positive	Ala-Phe	Amino acid and Its metabolites	Small Peptide	237.12	236.116	[M+H]+	C12H16N2O3	1a	3061-90-3	96814	HMDB0028694	73807	-	C00107	1.41782e+06	ko02010,ko02030
MW0144694N	T3_negative	Ala-Phe-Lys-Arg	Amino acid and Its metabolites	Small Peptide	519.306	520.312	[M-H]-	C24H40N8O5	3	-	-	-	-	-	-	662144	-
MW0144695P	T3_positive	Ala-Phe-Met	Amino acid and Its metabolites	Small Peptide	367.161	367.157	[M+]+	C17H25N3O4S1	3	-	53491909	-	-	-	-	2.48934e+07	-
MEDP2365	T3_positive	Ala-Pro	Amino acid and Its metabolites	Small Peptide	187.11	186.1	[M+H]+	C8H14N2O3	1a	13485-59-1	83525	HMDB0028695	73393	-	C00107	1.39663e+06	ko02010,ko02030
MW0144704P	T3_positive	Ala-Pro-Ala	Amino acid and Its metabolites	Small Peptide	258.148	257.138	[M+H]+	C11H19N3O4	3	-	9816556	-	-	-	-	223960	-
MW0144710P	T3_positive	Ala-Pro-Asp-Ala-Lys	Amino acid and Its metabolites	Small Peptide	501.265	500.259	[M+H]+	C21H36N6O8	3	-	-	-	-	-	-	2.21016e+07	-
MW0144711P	T3_positive	Ala-Pro-Gln	Amino acid and Its metabolites	Small Peptide	314.159	314.159	[M+]+	C13H22N4O5	3	-	145453659	-	-	-	-	2.42032e+06	-
MW0144714P	T3_positive	Ala-Pro-Leu	Amino acid and Its metabolites	Small Peptide	299.182	299.185	[M+]+	C14H25N3O4	3	-	7408512	-	-	-	-	461918	-
MEDN2100	HILIC_negative	Ala-Ser	Amino acid and Its metabolites	Small Peptide	175.07	176.08	[M-H]-	C6H12N2O4	1b	3303-41-1	1549433	-	-	-	C00107	311425	ko02010,ko02030
MW0144724P	T3_positive	Ala-Ser-Asn-Asp-Leu	Amino acid and Its metabolites	Small Peptide	519.241	518.234	[M+H]+	C20H34N6O10	3	-	-	-	-	-	-	6.51455e+07	-
MW0144747HN	HILIC_negative	Ala-Thr-Ile-Lys	Amino acid and Its metabolites	Small Peptide	466.248	431.274	[M+Cl]-	C19H37N5O6	3	-	-	-	-	-	-	103620	-
MW0144755P	T3_positive	Ala-Thr-Tyr-Lys	Amino acid and Its metabolites	Small Peptide	482.263	481.254	[M+H]+	C22H35N5O7	3	-	-	-	-	-	-	64766.8	-
MEDP1367	T3_positive	Ala-Tyr	Amino acid and Its metabolites	Small Peptide	253.12	252.111	[M+H]+	C12H16N2O4	3	-	572319	-	-	-	C00107	301974	ko02010,ko02030
MW0144778N	T3_negative	Ala-Tyr-Ile-Asp	Amino acid and Its metabolites	Small Peptide	479.212	480.222	[M-H]-	C22H32N4O8	3	-	-	-	-	-	-	1.7593e+06	-
MW0144781P	T3_positive	Ala-Tyr-Ser	Amino acid and Its metabolites	Small Peptide	357.177	339.143	[M+NH4]+	C15H21N3O6	3	-	56646020	-	-	-	-	1.00994e+07	-
MEDP1849	T3_positive	Ala-Val-Ala	Amino acid and Its metabolites	Small Peptide	260.16	259.153	[M+H]+	C11H21N3O4	3	-	9813836	-	-	-	C00098	2.53895e+06	ko02010
MW0144799P	T3_positive	Ala-Val-His-Val-Lys	Amino acid and Its metabolites	Small Peptide	553.333	552.338	[M+H]+	C25H44N8O6	3	-	-	-	-	-	-	7.33876e+06	-
MW0144802HN	HILIC_negative	Ala-Val-Leu-Glu	Amino acid and Its metabolites	Small Peptide	429.238	430.243	[M-H]-	C19H34N4O7	3	-	-	-	-	-	-	248394	-
MEDN1476	T3_negative	Allantoic acid	Amino acid and Its metabolites	Amino acid derivatives	175.05	176.054	[M-H]-	C4H8N4O4	3	99-16-1	203	HMDB0001209	30837	343	C00499	31269.8	ko00230,ko01100,ko01120
MEDN1835	T3_negative	alpha-Methyl-DL-phenylalanine	Amino acid and Its metabolites	Amino acid derivatives	178.09	179.095	[M-H]-	C10H13NO2	1b	1132-26-9	108055	HMDB0029223	-	-	-	9951.58	-
MEDN2022	T3_negative	Angiotensin III	Amino acid and Its metabolites	polypeptide	929.5	930.508	[M-H]-	C46H66N12O9	1a	12687-51-3	3082042	HMDB0001036	1183270	-	C15848	6.13545e+06	-
MEDP2315	T3_positive	Arg-Ala	Amino acid and Its metabolites	Small Peptide	246.16	245.149	[M+H]+	C9H19N5O3	1b	40968-45-4	7020333	-	-	-	C00107	864945	ko02010,ko02030
MW0145253P	T3_positive	Arg-Ala-Ser	Amino acid and Its metabolites	Small Peptide	333.19	332.181	[M+H]+	C12H24N6O5	3	-	44610015	-	-	-	-	3.68704e+06	-
MEDP2309	T3_positive	Arg-Arg	Amino acid and Its metabolites	Small Peptide	331.22	330.213	[M+H]+	C12H26N8O3	1b	15483-27-9	151956	-	-	-	C00107	111595	ko02010,ko02030
MEDP2495	T3_positive	Arg-Asn	Amino acid and Its metabolites	Small Peptide	289.16	288.155	[M+H]+	C10H20N6O4	1b	68040-95-9	53972225	HMDB0028704	-	-	C00107	1.17787e+06	ko02010,ko02030
MW0145268P	T3_positive	Arg-Asn-Asn	Amino acid and Its metabolites	Small Peptide	402.196	402.198	[M+]+	C14H26N8O6	3	-	25192549	-	-	-	-	2.89478e+06	-
MW0145270P	T3_positive	Arg-Asn-Gln	Amino acid and Its metabolites	Small Peptide	416.212	416.213	[M+]+	C15H28N8O6	3	-	145453743	-	-	-	-	1.73716e+07	-
MW0145271N	T3_negative	Arg-Asn-Gln-Glu	Amino acid and Its metabolites	Small Peptide	544.233	545.256	[M-H]-	C20H35N9O9	3	-	-	-	-	-	-	305713	-
MW0145275P	T3_positive	Arg-Asn-His-Glu	Amino acid and Its metabolites	Small Peptide	572.29	554.256	[M+NH4]+	C21H34N10O8	3	-	-	-	-	-	-	7.38429e+06	-
MW0145276P	T3_positive	Arg-Asn-Ile	Amino acid and Its metabolites	Small Peptide	401.24	401.239	[M+]+	C16H31N7O5	3	-	145453747	-	-	-	-	1.42504e+07	-
MW0145286P	T3_positive	Arg-Asn-Val	Amino acid and Its metabolites	Small Peptide	387.223	387.223	[M+]+	C15H29N7O5	3	-	145453757	-	-	-	-	4.02614e+06	-
MEDP2594	T3_positive	Arg-Asp	Amino acid and Its metabolites	Small Peptide	290.15	289.138	[M+H]+	C10H19N5O5	1b	15706-88-4	7009612	HMDB0028705	73812	-	C00107	1.59628e+06	ko02010,ko02030
MW0145298P	T3_positive	Arg-Asp-Leu-Tyr-Ser	Amino acid and Its metabolites	Small Peptide	670.351	652.318	[M+NH4]+	C28H44N8O10	3	-	-	-	-	-	-	2.96568e+06	-
MW0145325P	T3_positive	Arg-Gln-Gln	Amino acid and Its metabolites	Small Peptide	430.228	430.229	[M+]+	C16H30N8O6	3	-	145453791	-	-	-	-	6.71769e+07	-
MW0105654HN	HILIC_negative	Arg-Glu	Amino acid and Its metabolites	Small Peptide	302.15	303.154	[M-H]-	C11H21N5O5	1b	15706-89-5	6995004	-	-	-	-	6.05908e+06	-
MW0145338P	T3_positive	Arg-Glu-Ala-Asp-Ile	Amino acid and Its metabolites	Small Peptide	603.31	602.302	[M+H]+	C24H42N8O10	2	-	-	-	-	-	-	1.28146e+07	-
MW0145343HN	HILIC_negative	Arg-Glu-Asp-Arg	Amino acid and Its metabolites	Small Peptide	573.273	574.282	[M-H]-	C21H38N10O9	2	-	-	-	-	-	-	788603	-
MW0145344P	T3_positive	Arg-Glu-Gln	Amino acid and Its metabolites	Small Peptide	432.209	431.213	[M+H]+	C16H29N7O7	3	-	145453807	-	-	-	-	954593	-
MW0145353P	T3_positive	Arg-Glu-Ser	Amino acid and Its metabolites	Small Peptide	408.221	390.186	[M+NH4]+	C14H26N6O7	3	-	145453816	-	-	-	-	499189	-
MW0145356P	T3_positive	Arg-Glu-Trp	Amino acid and Its metabolites	Small Peptide	507.271	489.234	[M+NH4]+	C22H31N7O6	3	-	9870152	-	-	-	-	1.18513e+06	-
MEDP2558*139	T3_positive	Arg-Gly	Amino acid and Its metabolites	Small Peptide	232.14	231.133	[M+H]+	C8H17N5O3	1b	108347-93-9	142765	HMDB0028709	-	-	C00107	8.68586e+06	ko02010,ko02030
MW0145360HN	HILIC_negative	Arg-Gly-Glu-Val-Leu	Amino acid and Its metabolites	Small Peptide	571.324	572.328	[M-H]-	C24H44N8O8	2	-	-	-	-	-	-	349978	-
MW0145372P	T3_positive	Arg-His-Gln-Arg	Amino acid and Its metabolites	Small Peptide	596.339	595.33	[M+H]+	C23H41N13O6	2	-	-	-	-	-	-	3.23209e+07	-
MW0145386P	T3_positive	Arg-Ile-Asp-Asp	Amino acid and Its metabolites	Small Peptide	518.257	517.25	[M+H]+	C20H35N7O9	2	-	-	-	-	-	-	5.84497e+06	-
MW0105709P	T3_positive	Arginine	Amino acid and Its metabolites	Amino acids	175.118	174.112	[M+H]+	C6H14N4O2	2	74-79-3	6322	HMDB0000517	16467	5502	C00062	980661	ko00220,ko00261,ko00330,ko00470,ko00970,ko00998,ko01100,ko01110,ko01230,ko02010
MW0105696N	T3_negative	Arginyl-Cysteine	Amino acid and Its metabolites	Small Peptide	277.121	277.121	[M-]-	C9H19N5O3S	3	-	9943513	HMDB0304777	-	-	-	75610.9	-
MW0105657HN	HILIC_negative	Arginyl-glycyl-aspartic acid	Amino acid and Its metabolites	Small Peptide	345.156	346.16	[M-H]-	C12H22N6O6	3	99896-85-2 | 119865-10-0 | 124123-27-9	104802	-	-	-	-	440154	-
MEDP1850	T3_positive	Arg-Leu	Amino acid and Its metabolites	Small Peptide	288.2	287.196	[M+H]+	C12H25N5O3	3	1188-24-5	6992563	HMDB0028713	73815	-	C00107	1.04087e+07	ko02010,ko02030
MW0145406P	T3_positive	Arg-Leu-Ala	Amino acid and Its metabolites	Small Peptide	359.238	358.233	[M+H]+	C15H30N6O4	3	-	145453863	-	-	-	-	2.61345e+06	-
MW0145409HN	HILIC_negative	Arg-Leu-Asn-Arg	Amino acid and Its metabolites	Small Peptide	556.331	557.34	[M-H]-	C22H43N11O6	3	-	-	-	-	-	-	299663	-
MW0145415P	T3_positive	Arg-Leu-His-Asp	Amino acid and Its metabolites	Small Peptide	539.282	539.282	[M+]+	C22H37N9O7	3	-	-	-	-	-	-	362276	-
MW0145418P	T3_positive	Arg-Leu-Leu-Asn-Asn	Amino acid and Its metabolites	Small Peptide	628.365	628.366	[M+]+	C26H48N10O8	3	-	-	-	-	-	-	1.93661e+07	-
MEDP2311	T3_positive	Arg-Lys	Amino acid and Its metabolites	Small Peptide	303.21	302.207	[M+H]+	C12H26N6O3	1b	40968-46-5	6427006	-	-	-	C00107	1.36526e+06	ko02010,ko02030
MEDP2507	T3_positive	Arg-Phe	Amino acid and Its metabolites	Small Peptide	322.19	321.18	[M+H]+	C15H23N5O3	1b	-	150964	-	-	-	C00107	7.77882e+06	ko02010,ko02030
MW0145457P	T3_positive	Arg-Phe-Ala	Amino acid and Its metabolites	Small Peptide	393.224	392.217	[M+H]+	C18H28N6O4	3	-	7408524	-	-	-	-	4.64914e+06	-
MW0145459P	T3_positive	Arg-Phe-Asn-Ala-His	Amino acid and Its metabolites	Small Peptide	644.324	643.319	[M+H]+	C28H41N11O7	3	-	-	-	-	-	-	1.93671e+06	-
MEDN2271	T3_negative	Arg-Phe-Val-Asp	Amino acid and Its metabolites	Small Peptide	534.27	535.275	[M-H]-	C24H37N7O7	3	-	18246058	-	-	-	C00098	87643.1	ko02010
MADN0640	HILIC_negative	Arg-Pro	Amino acid and Its metabolites	Small Peptide	270.16	271.32	[M-H]-	C11H21N5O3	1b	2418-69-1	151003	HMDB0028717	141419	-	C00107	16033.5	ko02010,ko02030
MW0145479P	T3_positive	Arg-Pro-Gly	Amino acid and Its metabolites	Small Peptide	351.182	328.186	[M+Na]+	C13H24N6O4	3	-	11989971	-	-	-	-	1.22213e+06	-
MEDP2492	T3_positive	Arg-Ser	Amino acid and Its metabolites	Small Peptide	262.15	261.144	[M+H]+	C9H19N5O4	1b	-	7021454	-	-	-	C00107	2.31272e+06	ko02010,ko02030
MEDP2497	T3_positive	Arg-Thr	Amino acid and Its metabolites	Small Peptide	276.17	275.159	[M+H]+	C10H21N5O4	1b	-	9943463	-	-	-	C00107	346267	ko02010,ko02030
MW0145520P	T3_positive	Arg-Thr-Leu-Glu	Amino acid and Its metabolites	Small Peptide	540.272	517.286	[M+Na]+	C21H39N7O8	3	-	-	-	-	-	-	690795	-
MW0145535P	T3_positive	Arg-Tyr-Ala-Arg	Amino acid and Its metabolites	Small Peptide	565.323	564.313	[M+H]+	C24H40N10O6	2	-	-	-	-	-	-	830015	-
MW0145537P	T3_positive	Arg-Tyr-Asn-Glu	Amino acid and Its metabolites	Small Peptide	581.27	580.261	[M+H]+	C24H36N8O9	3	-	-	-	-	-	-	53918.5	-
MW0145541P	T3_positive	Arg-Tyr-Glu	Amino acid and Its metabolites	Small Peptide	467.227	466.218	[M+H]+	C20H30N6O7	3	-	145453975	-	-	-	-	1.01178e+06	-
MW0145548P	T3_positive	Arg-Tyr-Phe	Amino acid and Its metabolites	Small Peptide	485.253	484.243	[M+H]+	C24H32N6O5	3	-	16222277	-	-	-	-	73181.8	-
MW0145551P	T3_positive	Arg-Tyr-Thr-Glu	Amino acid and Its metabolites	Small Peptide	568.272	567.265	[M+H]+	C24H37N7O9	2	-	-	-	-	-	-	2.8306e+07	-
MW0145565P	T3_positive	Arg-Val-Ile-Trp-Gly	Amino acid and Its metabolites	Small Peptide	630.371	629.365	[M+H]+	C30H47N9O6	3	-	-	-	-	-	-	699850	-
MADN0645	HILIC_negative	Asn-Ala	Amino acid and Its metabolites	Small Peptide	202.08	203.2	[M-H]-	C7H13N3O4	1b	20917-57-1	9942455	HMDB0028724	-	-	C00107	445277	ko02010,ko02030
MEDN2139	HILIC_negative	Asn-Arg	Amino acid and Its metabolites	Small Peptide	287.15	288.155	[M-H]-	C10H20N6O4	1b	2478-01-5	9835593	HMDB0028725	-	-	C00107	291003	ko02010,ko02030
MW0145667P	T3_positive	Asn-Arg-Asn	Amino acid and Its metabolites	Small Peptide	402.198	402.198	[M+]+	C14H26N8O6	3	-	145454014	-	-	-	-	3.81735e+07	-
MW0145672P	T3_positive	Asn-Arg-Glu-Ser-Leu	Amino acid and Its metabolites	Small Peptide	618.323	617.313	[M+H]+	C24H43N9O10	3	-	-	-	-	-	-	2.74297e+06	-
MW0145679P	T3_positive	Asn-Arg-Phe-Lys	Amino acid and Its metabolites	Small Peptide	581.356	563.318	[M+NH4]+	C25H41N9O6	3	-	-	-	-	-	-	509550	-
MEDP2499	T3_positive	Asn-Asn	Amino acid and Its metabolites	Small Peptide	247.1	246.096	[M+H]+	C8H14N4O5	1b	-	16122514	-	-	-	C00107	184310	ko02010,ko02030
MW0145690P	T3_positive	Asn-Asn-Leu-Asn-Val	Amino acid and Its metabolites	Small Peptide	573.301	572.292	[M+H]+	C23H40N8O9	2	-	-	-	-	-	-	2.42074e+06	-
MEDN1928	T3_negative	Asn-Asp	Amino acid and Its metabolites	Small Peptide	246.07	247.08	[M-H]-	C8H13N3O6	1b	-	25145403	-	-	-	C00107	1.3998e+06	ko02010,ko02030
MW0145703N	T3_negative	Asn-Asp-Leu-Asp	Amino acid and Its metabolites	Small Peptide	474.182	475.191	[M-H]-	C18H29N5O10	3	-	-	-	-	-	-	458901	-
MEDN2127	T3_negative	Asn-Gln	Amino acid and Its metabolites	Small Peptide	259.1	260.113	[M-H]-	C9H16N4O5	1b	14608-83-4	446922	HMDB0028729	73421	-	C00107	254283	ko02010,ko02030
MW0145726P	T3_positive	Asn-Gln-Leu	Amino acid and Its metabolites	Small Peptide	374.205	373.196	[M+H]+	C15H27N5O6	3	-	145454085	-	-	-	-	3.74881e+06	-
MW0145731N	T3_negative	Asn-Gln-Tyr-Glu	Amino acid and Its metabolites	Small Peptide	551.213	552.218	[M-H]-	C23H32N6O10	3	-	-	-	-	-	-	178714	-
MADN0638	HILIC_negative	Asn-Glu	Amino acid and Its metabolites	Small Peptide	260.09	261.23	[M-H]-	C9H15N3O6	1b	20917-58-2	7019991	HMDB0028730	73824	-	C00107	1.1214e+06	ko02010,ko02030
MW0145739HN	HILIC_negative	Asn-Glu-Ile-Lys	Amino acid and Its metabolites	Small Peptide	501.269	502.275	[M-H]-	C21H38N6O8	3	-	-	-	-	-	-	2.64143e+06	-
MADN0651	HILIC_negative	Asn-Gly	Amino acid and Its metabolites	Small Peptide	188.07	189.17	[M-H]-	C6H11N3O4	1b	67576-72-1	9899050	HMDB0028731	73422	-	C00107	85107.9	ko02010,ko02030
MW0145779N	T3_negative	Asn-His-Val-Asp	Amino acid and Its metabolites	Small Peptide	518.188	483.208	[M+Cl]-	C19H29N7O8	3	-	-	-	-	-	-	896977	-
MEDP2568	T3_positive	Asn-Hyp	Amino acid and Its metabolites	Small Peptide	246.11	245.101	[M+H]+	C9H15N3O5	1b	-	-	-	-	-	C00107	57320.9	ko02010,ko02030
MEDN2120	T3_negative	Asn-Ile	Amino acid and Its metabolites	Small Peptide	244.13	245.138	[M-H]-	C10H19N3O4	1b	438533-59-6	56991460	HMDB0028734	141421	-	C00107	809643	ko02010,ko02030
MW0145781N	T3_negative	Asn-Ile-Ala-Glu	Amino acid and Its metabolites	Small Peptide	444.209	445.217	[M-H]-	C18H31N5O8	3	-	-	-	-	-	-	5.25206e+06	-
MW0145782HN	HILIC_negative	Asn-Ile-Arg-Asp	Amino acid and Its metabolites	Small Peptide	515.265	516.266	[M-H]-	C20H36N8O8	3	-	-	-	-	-	-	646397	-
MW0145785N	T3_negative	Asn-Ile-Asp-Lys	Amino acid and Its metabolites	Small Peptide	469.241	488.259	[M-H2O-H]-	C20H36N6O8	3	-	-	-	-	-	-	2.10559e+06	-
MW0145788HN	HILIC_negative	Asn-Ile-Glu-Arg	Amino acid and Its metabolites	Small Peptide	575.269	530.281	[M+HCOO]-	C21H38N8O8	3	-	-	-	-	-	-	728380	-
MEDP2569	T3_positive	Asn-Leu	Amino acid and Its metabolites	Small Peptide	246.14	245.137	[M+H]+	C10H19N3O4	1b	-	18218182	-	-	-	C00107	1.68936e+06	ko02010,ko02030
MW0145815HN	HILIC_negative	Asn-Leu-Pro-Ile-Asn	Amino acid and Its metabolites	Small Peptide	614.3	569.317	[M+HCOO]-	C25H43N7O8	3	-	-	-	-	-	-	5.11495e+06	-
MADN0654	HILIC_negative	Asn-Lys	Amino acid and Its metabolites	Small Peptide	259.14	260.29	[M-H]-	C10H20N4O4	1b	22677-58-3	16122521	-	-	-	C00107	2.13707e+06	ko02010,ko02030
MW0105788N	T3_negative	Asn-Phe	Amino acid and Its metabolites	Small Peptide	314.098	279.122	[M+Cl]-	C13H17N3O4	1b	-	18218184	HMDB0028738	-	-	-	9.28151e+06	-
MW0145854P	T3_positive	Asn-Phe-Glu-Tyr-Ile	Amino acid and Its metabolites	Small Peptide	685.317	684.312	[M+H]+	C33H44N6O10	3	-	-	-	-	-	-	6.63157e+07	-
MEDN1936*043	T3_negative	Asn-Pro	Amino acid and Its metabolites	Small Peptide	228.1	229.106	[M-H]-	C9H15N3O4	1b	-	9920984	-	-	-	C00107	736982	ko02010,ko02030
MW0145875P	T3_positive	Asn-Pro-Leu	Amino acid and Its metabolites	Small Peptide	343.196	342.19	[M+H]+	C15H26N4O5	3	-	145454240	-	-	-	-	8.62013e+06	-
MW0145876P	T3_positive	Asn-Pro-Lys-Ala-Met	Amino acid and Its metabolites	Small Peptide	559.274	559.279	[M+]+	C23H41N7O7S	3	-	-	-	-	-	-	1.6699e+07	-
MEDP2500	T3_positive	Asn-Ser	Amino acid and Its metabolites	Small Peptide	220.09	219.086	[M+H]+	C7H13N3O5	1b	-	71423722	-	-	-	C00107	261405	ko02010,ko02030
MW0145898N	T3_negative	Asn-Thr-Asp-Arg	Amino acid and Its metabolites	Small Peptide	503.214	504.229	[M-H]-	C18H32N8O9	3	-	-	-	-	-	-	119932	-
MW0145900N	T3_negative	Asn-Thr-Gln-Glu	Amino acid and Its metabolites	Small Peptide	489.197	490.202	[M-H]-	C18H30N6O10	3	-	-	-	-	-	-	182334	-
MW0145906HN	HILIC_negative	Asn-Thr-Ile-Arg	Amino acid and Its metabolites	Small Peptide	501.285	502.286	[M-H]-	C20H38N8O7	3	-	-	-	-	-	-	383482	-
MEDP2328	T3_positive	Asn-Trp	Amino acid and Its metabolites	Small Peptide	319.14	318.132	[M+H]+	C15H18N4O4	1a	-	18218187	-	-	-	C00107	1.63432e+06	ko02010,ko02030
MEDN1973	T3_negative	Asn-Tyr	Amino acid and Its metabolites	Small Peptide	294.11	295.117	[M-H]-	C13H17N3O5	1a	-	9900771	-	-	-	C00107	840273	ko02010,ko02030
MW0145924N	T3_negative	Asn-Tyr-Arg-Asp	Amino acid and Its metabolites	Small Peptide	565.234	566.245	[M-H]-	C23H34N8O9	3	-	-	-	-	-	-	780572	-
MW0145944P	T3_positive	Asn-Val-Asp-Glu-Val	Amino acid and Its metabolites	Small Peptide	592.293	574.26	[M+NH4]+	C23H38N6O11	3	-	-	-	-	-	-	720134	-
MW0145984HN	HILIC_negative	Asparaginyl-Lysine	Amino acid and Its metabolites	Small Peptide	259.142	260.148	[M-H]-	C10H20N4O4	3	-	21451266	HMDB0028736	-	-	-	1.11349e+07	-
MW0145971HN	HILIC_negative	Asparagylaspartic acid	Amino acid and Its metabolites	Small Peptide	354.058	247.08	[M-H]-	C8H13N3O6	3	-	18218177	-	-	-	-	1.06642e+06	-
MW0105809N	T3_negative	Asparagylcysteine	Amino acid and Its metabolites	Small Peptide	294.081	235.063	[M+CH3COO]-	C7H13N3O4S	1b	-	18218178	HMDB0028728	-	-	-	1.243e+06	-
MEDP2370	T3_positive	Asp-Arg	Amino acid and Its metabolites	Small Peptide	290.15	289.138	[M+H]+	C10H19N5O5	1b	-	16122509	-	-	-	C00107	2.0853e+06	ko02010,ko02030
MW0146018P	T3_positive	Asp-Arg-Asn-Lys	Amino acid and Its metabolites	Small Peptide	531.277	531.277	[M+]+	C20H37N9O8	3	-	-	-	-	-	-	1.05569e+07	-
MEDN0009	HILIC_negative	Aspartic Acid	Amino acid and Its metabolites	Amino acids	132.03	133.038	[M-H]-	C4H7NO4	1a	56-84-8	5960	HMDB0000191	17053	5206	C00049	4.68981e+07	ko00220,ko00250,ko00260,ko00261,ko00270,ko00300,ko00340,ko00410,ko00460,ko00470,ko00710,ko00760,ko00770,ko00970,ko00998,ko00999,ko01100,ko01110,ko01120,ko01200,ko01210,ko01230,ko01240,ko02010,ko02020,ko02030
MW0105885N	T3_negative	Aspartylalanine	Amino acid and Its metabolites	Small Peptide	203.067	204.075	[M-H]-	C7H12N2O5	2	13433-02-8	5491963	HMDB0028746	-	-	-	2.7994e+06	-
MW0146362N	T3_negative	Aspartylmethionine	Amino acid and Its metabolites	Small Peptide	245.058	264.078	[M-H2O-H]-	C9H16N2O5S	3	-	21488123	HMDB0028759	-	-	-	551830	-
MW0146083P	T3_positive	Asp-Gln-Ile	Amino acid and Its metabolites	Small Peptide	375.19	374.18	[M+H]+	C15H26N4O7	3	-	145454410	-	-	-	-	1.3867e+06	-
MW0146087P	T3_positive	Asp-Gln-Phe-Arg	Amino acid and Its metabolites	Small Peptide	565.271	564.266	[M+H]+	C24H36N8O8	3	-	-	-	-	-	-	347477	-
MEDN2131	T3_negative	Asp-Glu	Amino acid and Its metabolites	Small Peptide	261.07	262.081	[M-H]-	C9H14N2O7	1b	6157-06-8	151403	-	-	-	C00107	377640	ko02010,ko02030
MW0105854P	T3_positive	Asp-Glu-Arg	Amino acid and Its metabolites	Small Peptide	436.214	418.181	[M+NH4]+	C15H26N6O8	3	-	145454420	-	-	-	-	497403	-
MEDN1933	HILIC_negative	Asp-Gly	Amino acid and Its metabolites	Small Peptide	189.05	190.15	[M-H]-	C6H10N2O5	1b	3790-51-0	151148	-	-	-	C00107	4.38416e+06	ko02010,ko02030
MW0146126N	T3_negative	Asp-His-Leu-Asp	Amino acid and Its metabolites	Small Peptide	497.198	498.207	[M-H]-	C20H30N6O9	2	-	-	-	-	-	-	719226	-
MEDP2438*147	T3_positive	Asp-Ile	Amino acid and Its metabolites	Small Peptide	247.13	246.12	[M+H]+	C10H18N2O5	2	-	21845165	-	-	-	C00107	3.18401e+07	ko02010,ko02030
MW0146143P	T3_positive	Asp-Ile-Gln-Leu-Arg	Amino acid and Its metabolites	Small Peptide	644.36	643.365	[M+H]+	C27H49N9O9	3	-	-	-	-	-	-	375887	-
MW0146152P	T3_positive	Asp-Ile-Lys-Glu-Met	Amino acid and Its metabolites	Small Peptide	634.299	634.3	[M+]+	C26H46N6O10S	3	-	-	-	-	-	-	1.17304e+07	-
MEDP2437*147	T3_positive	Asp-Leu	Amino acid and Its metabolites	Small Peptide	247.13	246.122	[M+H]+	C10H18N2O5	2	3062-14-4	6992367	-	-	-	C00107	3.18401e+07	ko02010,ko02030
MW0146164N	T3_negative	Asp-Leu-Ala-Glu	Amino acid and Its metabolites	Small Peptide	445.192	446.201	[M-H]-	C18H30N4O9	3	-	-	-	-	-	-	2.99567e+06	-
MW0105863P	T3_positive	Asp-Leu-Leu	Amino acid and Its metabolites	Small Peptide	360.212	359.206	[M+H]+	C16H29N3O6	2	-	14934265	-	-	-	-	4.38101e+06	-
MW0146173HN	HILIC_negative	Asp-Leu-Lys-Asp	Amino acid and Its metabolites	Small Peptide	488.228	489.243	[M-H]-	C20H35N5O9	3	-	-	-	-	-	-	453010	-
MEDN2130*175	HILIC_negative	Asp-Lys	Amino acid and Its metabolites	Small Peptide	260.13	261.133	[M-H]-	C10H19N3O5	1b	5891-51-0	6427003	HMDB0004987	73829	-	C00107	1.30843e+06	ko02010,ko02030
MW0146196N	T3_negative	Asp-Lys-Thr-Glu	Amino acid and Its metabolites	Small Peptide	490.215	491.223	[M-H]-	C19H33N5O10	3	-	-	-	-	-	-	1.75135e+06	-
MW0146200P	T3_positive	Asp-Lys-Tyr-Leu-Glu	Amino acid and Its metabolites	Small Peptide	667.339	666.322	[M+H]+	C30H46N6O11	3	-	-	-	-	-	-	3.065e+06	-
MEDP0037*252	T3_positive	Asp-Phe	Amino acid and Its metabolites	Small Peptide	281.11	280.106	[M+H]+	C13H16N2O5	1a	13433-09-5	93078	HMDB0000706	73830	5674	C00107	1.68645e+07	ko02010,ko02030
MW0146220P	T3_positive	Asp-Phe-Glu-Lys	Amino acid and Its metabolites	Small Peptide	538.251	537.243	[M+H]+	C24H35N5O9	3	-	-	-	-	-	-	1.76455e+06	-
MW0146227N	T3_negative	Asp-Phe-Ser-Arg	Amino acid and Its metabolites	Small Peptide	522.223	523.239	[M-H]-	C22H33N7O8	3	-	-	-	-	-	-	181144	-
MW0146241P	T3_positive	Asp-Pro-Lys-Ile-Ala	Amino acid and Its metabolites	Small Peptide	543.309	542.306	[M+H]+	C24H42N6O8	3	-	-	-	-	-	-	2.03789e+06	-
MW0146249P	T3_positive	Asp-Pro-Val	Amino acid and Its metabolites	Small Peptide	329.157	329.159	[M+]+	C14H23N3O6	3	-	145454544	-	-	-	-	5.52068e+06	-
MW0146254P	T3_positive	Asp-Ser-Gln-Lys	Amino acid and Its metabolites	Small Peptide	477.233	476.223	[M+H]+	C18H32N6O9	3	-	-	-	-	-	-	7.73141e+06	-
MW0146264P	T3_positive	Asp-Ser-Val-Ile-Ser	Amino acid and Its metabolites	Small Peptide	520.271	519.254	[M+H]+	C21H37N5O10	3	-	-	-	-	-	-	208136	-
MW0146267HN	HILIC_negative	Asp-Thr-Arg-Asp	Amino acid and Its metabolites	Small Peptide	504.195	505.213	[M-H]-	C18H31N7O10	3	-	-	-	-	-	-	2.21234e+07	-
MW0146280P	T3_positive	Asp-Thr-Tyr-Ala-Val	Amino acid and Its metabolites	Small Peptide	568.272	567.254	[M+H]+	C25H37N5O10	3	-	-	-	-	-	-	4.50563e+07	-
MEDP1851	T3_positive	Asp-Tyr	Amino acid and Its metabolites	Small Peptide	297.11	296.101	[M+H]+	C13H16N2O6	3	22840-03-5	152455	HMDB0028765	-	-	C00107	4.48884e+06	ko02010,ko02030
MADN0597	HILIC_negative	Asp-Val	Amino acid and Its metabolites	Small Peptide	231.1	232.106	[M-H]-	C9H16N2O5	1b	13433-04-0	7009616	-	-	-	C00107	3.29728e+06	ko02010,ko02030
MW0146312HN	HILIC_negative	Asp-Val-Ala-Arg	Amino acid and Its metabolites	Small Peptide	458.235	459.244	[M-H]-	C18H33N7O7	2	-	-	-	-	-	-	730294	-
MW0146315P	T3_positive	Asp-Val-Asn-His-Phe	Amino acid and Its metabolites	Small Peptide	631.279	630.276	[M+H]+	C28H38N8O9	3	-	-	-	-	-	-	3.01153e+06	-
MW0146322N	T3_negative	Asp-Val-Lys-Glu	Amino acid and Its metabolites	Small Peptide	470.227	489.243	[M-H2O-H]-	C20H35N5O9	3	-	-	-	-	-	-	212995	-
MW0106005P	T3_positive	Benazepril	Amino acid and Its metabolites	Amino acid derivatives	425.213	424.2	[M+H]+	C24H28N2O5	2	86541-75-5	5362124	HMDB0014682	3011	-	C06843	116882	-
MW0106040HN	HILIC_negative	Bicine	Amino acid and Its metabolites	Amino acid derivatives	325.166	163.084	[2M-H]-	C6H13NO4	3	150-25-4	8761	HMDB0011727	39066	-	-	2.70476e+06	-
MW0146773HN	HILIC_negative	Bis(glutathionyl)spermine	Amino acid and Its metabolites	Amino acid derivatives	779.368	780.362	[M-H]-	C30H56N10O10S2	3	-	24892794	-	-	-	-	28244.8	-
MW0106121P	T3_positive	carmabin A	Amino acid and Its metabolites	Small Peptide	726.413	703.431	[M+Na]+	C40H57N5O6	3	-	16757536	-	-	-	-	8.8663e+06	-
MW0106126N	T3_negative	Ceanothine C	Amino acid and Its metabolites	Small Peptide	469.275	470.289	[M-H]-	C26H38N4O4	3	18658-42-9	131750853	HMDB0029340	-	-	-	1.75673e+06	-
MEDP1490*115	T3_positive	Cis-4-Hydroxy-L-Proline	Amino acid and Its metabolites	Amino acid derivatives	132.07	131.058	[M+H]+	C5H9NO3	1a	2584-71-6	440014	HMDB0060460	16231	-	C03440	1.11415e+06	ko00470,ko01100
MW0137720P	T3_positive	Colladonin	Amino acid and Its metabolites	Small Peptide	405.203	382.214	[M+Na]+	C24H30O4	3	100785-98-6	375430	HMDB0029488	-	-	-	2.12906e+06	-
MW0106183P	T3_positive	Corynebactin	Amino acid and Its metabolites	Small Peptide	883.264	882.256	[M+H]+	C39H42N6O18	2	95536-41-7 | 95536-04-2	125349	-	-	-	-	177422	-
MW0147823HN	HILIC_negative	Crenatine A	Amino acid and Its metabolites	Small Peptide	567.299	568.305	[M-H]-	C34H40N4O4	3	52801-20-4	5281586	-	-	-	-	104092	-
MEDP2428	T3_positive	Cyclo(Ala-Pro)	Amino acid and Its metabolites	Small Peptide	169.1	168.09	[M+H]+	C8H12N2O2	1b	36357-32-1	13879951	-	-	-	C00107	3.36688e+07	ko02010,ko02030
MW0146841HN	HILIC_negative	Cyclo(D-trp-D-asp-pro-D-val-leu)	Amino acid and Its metabolites	Small Peptide	655.307	610.311	[M+HCOO]-	C31H42N6O7	1b	136553-81-6 | 136655-57-7	443289	-	-	-	C72461	29932.7	-
MEDN1970	T3_negative	cyclo(glu-glu)	Amino acid and Its metabolites	Small Peptide	257.08	258.086	[M-H]-	C10H14N2O6	1b	16691-00-2	7408481	-	-	-	C00107	1.11011e+07	ko02010,ko02030
MADN0467	HILIC_negative	cyclo(gly-glu)	Amino acid and Its metabolites	Small Peptide	185.06	186.065	[M-H]-	C7H10N2O4	1b	16364-35-5	7408483	-	-	-	C00107	321664	ko02010,ko02030
MEDP2407	T3_positive	cyclo(gly-pro)	Amino acid and Its metabolites	Small Peptide	155.08	154.074	[M+H]+	C7H10N2O2	1b	3705-27-9	126154	-	-	-	C00107	692008	ko02010,ko02030
MEDN1527	HILIC_negative	Cyclo(his-pro)	Amino acid and Its metabolites	Small Peptide	233.1	234.112	[M-H]-	C11H14N4O2	1b	53109-32-3	449094	-	-	-	C00107	4.76679e+06	ko02010,ko02030
MEDP2481	T3_positive	cyclo(leu-phe)	Amino acid and Its metabolites	Small Peptide	261.16	260.152	[M+H]+	C15H20N2O2	1b	7280-77-5	7076347	-	-	-	C20519	1.01452e+07	-
MEDP1923	T3_positive	Cyclo(Phe-Glu)	Amino acid and Its metabolites	Small Peptide	277.12	276.111	[M+H]+	C14H16N2O4	3	-	-	-	-	-	C00107	1.16721e+07	ko02010,ko02030
MEDP2479*143	T3_positive	Cyclo(Phe-Pro)	Amino acid and Its metabolites	Small Peptide	245.13	244.121	[M+H]+	C14H16N2O2	2	14705-60-3	99895	-	-	-	C00107	3.36509e+07	ko02010,ko02030
MEDP1924	T3_positive	Cyclo(Pro-Glu)	Amino acid and Its metabolites	Small Peptide	227.1	226.095	[M+H]+	C10H14N2O4	3	-	-	-	-	-	C00107	2.218e+06	ko02010,ko02030
MEDP1919	T3_positive	Cyclo(Pro-Leu)	Amino acid and Its metabolites	Small Peptide	211.14	210.137	[M+H]+	C11H18N2O2	2	2873-36-1	102892	HMDB0034276	133094	-	C00107	1.76227e+07	ko02010,ko02030
MEDP1926*143	T3_positive	Cyclo(Pro-Phe)	Amino acid and Its metabolites	Small Peptide	245.13	244.121	[M+H]+	C14H16N2O2	2	3705-26-8	443440	-	-	-	C11847	3.36509e+07	-
MEDP2446	T3_positive	cyclo(pro-pro)	Amino acid and Its metabolites	Small Peptide	195.11	194.106	[M+H]+	C10H14N2O2	1b	-	529063	-	-	-	C00107	4.60269e+06	ko02010,ko02030
MEDN2017	T3_negative	cyclo(Pro-Tyr)	Amino acid and Its metabolites	Small Peptide	259.11	260.116	[M-H]-	C14H16N2O3	1b	4549-02-4	119404	-	-	-	C00107	524575	ko02010,ko02030
MEDP1928	T3_positive	Cyclo(Pro-Val)	Amino acid and Its metabolites	Small Peptide	197.13	196.121	[M+H]+	C10H16N2O2	3	5654-87-5	98951	-	-	-	C00107	3.957e+06	ko02010,ko02030
MEDP1929	T3_positive	Cyclo(Ser-Pro)	Amino acid and Its metabolites	Small Peptide	185.09	184.085	[M+H]+	C8H12N2O3	3	-	-	-	-	-	C00107	2.29958e+07	ko02010,ko02030
MEDP1930	T3_positive	Cyclo(Tyr-Ala)	Amino acid and Its metabolites	Small Peptide	235.11	234.1	[M+H]+	C12H14N2O3	3	21754-26-7	571964	-	-	-	C00107	1.62269e+06	ko02010,ko02030
MEDP1932	T3_positive	Cyclo(Val-Ala)	Amino acid and Its metabolites	Small Peptide	171.11	170.105	[M+H]+	C8H14N2O2	3	15136-27-3	7855578	-	-	-	C00107	1.52018e+06	ko02010,ko02030
MEDP1933*117	T3_positive	Cyclopentylglycine	Amino acid and Its metabolites	Amino acid derivatives	144.1	143.095	[M+H]+	C7H13NO2	3	2521-84-8	314101	-	-	-	-	1.30233e+06	-
MW0106245HN	HILIC_negative	Cycluron	Amino acid and Its metabolites	Small Peptide	395.332	198.173	[2M-H]-	C11H22N2O	3	2163-69-1	16554	-	-	-	C19109	15383.6	-
MEDP2470	T3_positive	Cys-Arg	Amino acid and Its metabolites	Small Peptide	278.13	277.12	[M+H]+	C9H19N5O3S	1b	-	9835322	-	-	-	C00107	3.67409e+06	ko02010,ko02030
MEDP0409	T3_positive	Cys-Gly	Amino acid and Its metabolites	Small Peptide	179.05	178.041	[M+H]+	C5H10N2O3S	1b	19246-18-5	439498	HMDB0000078	4047	5134	C01419	49714.7	ko00480,ko01100
MW0148102HN	HILIC_negative	Cys-Ile	Amino acid and Its metabolites	Small Peptide	279.11	234.104	[M+HCOO]-	C9H18N2O3S	3	-	18218197	HMDB0028778	-	-	-	844891	-
MW0106325N	T3_negative	Cys-Leu	Amino acid and Its metabolites	Small Peptide	279.098	234.104	[M+HCOO]-	C9H18N2O3S	3	113572-66-0	18634877	HMDB0028779	-	-	-	1.69665e+06	-
MEDN1910	T3_negative	Cys-Pro	Amino acid and Its metabolites	Small Peptide	217.07	218.073	[M-H]-	C8H14N2O3S	1b	-	3037777	-	-	-	C00107	9.79242e+06	ko02010,ko02030
MW0168995N	T3_negative	Cysteic acid	Amino acid and Its metabolites	Amino acids	220.995	169.004	[M+Cl+NH3]-	C3H7NO5S	3	498-40-8	25701	HMDB0002757	21260	332	C00506	2.7196e+06	ko00270,ko00430,ko01100
MEDN0822	T3_negative	Cysteine-glutathione disulfide	Amino acid and Its metabolites	Small Peptide	425.08	426.088	[M-H]-	C13H22N4O8S2	1b	13081-14-6	53477713	HMDB0000656	143243	5628	C00098	12204.9	ko02010
MEDP2516	T3_positive	Cys-Trp	Amino acid and Its metabolites	Small Peptide	308.11	307.099	[M+H]+	C14H17N3O3S	1b	-	20380880	-	-	-	C00107	112551	ko02010,ko02030
MW0106353HN	HILIC_negative	Dacarbazine	Amino acid and Its metabolites	Small Peptide	241.106	182.092	[M+CH3COO]-	C6H10N6O	3	891986	135398738	HMDB0014989	4305	-	C06936	1.25139e+06	-
MEDP2529	T3_positive	D-Alloisoleucine	Amino acid and Its metabolites	Amino acids	132.1	131.095	[M+H]+	C6H13NO2	1a	1509-35-9	94206	-	-	-	C21092	1.70362e+07	-
MW0104477P	T3_positive	Damgo	Amino acid and Its metabolites	Small Peptide	478.246	513.259	[M+H-2H2O]+	C26H35N5O6	3	78123-71-4 | 950492-85-0	5462471	-	-	-	-	1.64408e+06	-
MW0148151N	T3_negative	dapdiamide A	Amino acid and Its metabolites	Small Peptide	359.156	300.143	[M+CH3COO]-	C12H20N4O5	3	-	45380223	-	-	-	C20962	4.55141e+06	ko00998,ko01100,ko01110
MW0106796N	T3_negative	Dapt	Amino acid and Its metabolites	Amino acid derivatives	431.18	432.186	[M-H]-	C23H26F2N2O4	3	208255-80-5	5311272	-	-	-	-	416825	-
MW0148301N	T3_negative	Deltorphin	Amino acid and Its metabolites	Small Peptide	954.387	954.409	[M-]-	C44H62N10O10S2	3	119975-64-3	3035060	-	-	-	C18010	127056	-
MW0148302N	T3_negative	Dermorphin	Amino acid and Its metabolites	Small Peptide	801.341	802.365	[M-H]-	C40H50N8O10	3	77614-16-5	5485199	-	-	-	C20030	1.48993e+06	-
MW0148331N	T3_negative	Devazepide	Amino acid and Its metabolites	Small Peptide	407.15	408.159	[M-H]-	C25H20N4O2	3	103420-77-5	443375	-	-	-	-	450798	-
MW0107655N	T3_negative	DL-Arginine	Amino acid and Its metabolites	Amino acids	173.105	174.112	[M-H]-	C6H14N4O2	2	-	232	HMDB0251511	-	-	C02385	3.04087e+07	-
MEDP0002	T3_positive	DL-Homocysteine	Amino acid and Its metabolites	Amino acids	136.04	135.035	[M+H]+	C4H9NO2S	1a	454-29-5	778	HMDB0000742	17588	3256	C00155	4.40684e+06	ko00270,ko00920,ko01100,ko01110,ko01230
MW0106514N	T3_negative	DL-Leucine	Amino acid and Its metabolites	Amino acids	261.182	131.095	[2M-H]-	C6H13NO2	1a	328-39-2 | 25322-63-8 | 25988-64-1 | 7005-03-0	857	HMDB0062203	-	-	-	9.48809e+06	-
MEDP0655P	T3_positive	DL-Methionine	Amino acid and Its metabolites	Amino acids	150.057	149.051	[M+H]+	C5H11NO2S	1a	59-51-8 | 26062-47-5 | 7005-18-7 | 33807-07-7	876	HMDB0033951	16811	-	C01733	1.09673e+08	-
MEDN1763	T3_negative	DL-O-tyrosine	Amino acid and Its metabolites	Amino acid derivatives	180.07	181.074	[M-H]-	C9H11NO3	1a	2370-61-8	91482	HMDB0006050	91038	-	C00082	1.43074e+06	ko00130,ko00261,ko00350,ko00360,ko00400,ko00401,ko00460,ko00680,ko00730,ko00970,ko00998,ko00999,ko01100,ko01110,ko01210,ko01230,ko01240
MEDP2003	T3_positive	D-Ornithine	Amino acid and Its metabolites	Amino acids	133.1	132.09	[M+H]+	C5H12N2O2	1a	348-66-3	71082	-	-	-	C00515	2.01289e+07	ko00470,ko01100,ko01110
FDATN01519N	T3_negative	D-phenylalanine	Amino acid and Its metabolites	Amino acids	164.072	165.079	[M-H]-	C9H11NO2	2	673-06-3	71567	-	-	-	C02265	5.87942e+07	ko00360,ko00470,ko01100
MW0106559N	T3_negative	D-Pyroglutamic acid	Amino acid and Its metabolites	Amino acids	128.036	129.043	[M-H]-	C5H7NO3	2	4042-36-8	439685	HMDB0000805	-	-	C02237	1.63964e+06	ko00470,ko01100
MW0123769HN	HILIC_negative	D-Serine	Amino acid and Its metabolites	Amino acids	104.042	105.043	[M-H]-	C3H7NO3	2	312-84-5	71077	HMDB0003406	16523	6920	C00740	78064	ko00260,ko00470,ko01100,ko01502
MEDN1808	HILIC_negative	Enterostatin	Amino acid and Its metabolites	Small Peptide	495.27	496.276	[M-H]-	C21H36N8O6	1b	117830-79-2	3082883	HMDB0006117	-	-	-	4.08969e+06	-
MEDN2087	T3_negative	Fmoc-L-Leucine	Amino acid and Its metabolites	Amino acid derivatives	352.16	353.163	[M-H]-	C21H23NO4	1b	35661-60-0	1549133	-	-	-	-	57718.8	-
MEDN0022	HILIC_negative	gamma-Glu-Ala	Amino acid and Its metabolites	Small Peptide	217.08	218.09	[M-H]-	C8H14N2O5	1b	5875-41-2	440103	HMDB0006248	50619	-	C03740	3.95356e+06	ko00480,ko01100
MEDP2805	T3_positive	gamma-Glu-Phe	Amino acid and Its metabolites	polypeptide	295.13	294.122	[M+H]+	C14H18N2O5	1b	7432-24-8	111299	HMDB0000594	89582	5573	C00107	3.41172e+06	ko02010,ko02030
MW0149438N	T3_negative	gamma-Glutamyl-Se-methylselenocysteine;5-L-Glutamyl-Se-methylselenocysteine	Amino acid and Its metabolites	Small Peptide	311.017	312.022	[M-H]-	C9H16N2O5Se	3	-	49787003	HMDB0010716	-	-	C05695	71854.2	ko00450
ZINC2516115N	T3_negative	gamma-Glutamylvaline	Amino acid and Its metabolites	Small Peptide	274.141	246.122	[M-H]-	C10H18N2O5	3	2746-34-1	7015683	HMDB0011172	68848	-	-	1.46267e+07	-
MW0149609P	T3_positive	Gln-Ala-Gln-Ile-Glu	Amino acid and Its metabolites	Small Peptide	588.289	587.291	[M+H]+	C24H41N7O10	3	-	-	-	-	-	-	5.55434e+06	-
MW0149611N	T3_negative	Gln-Ala-Glu-Asp	Amino acid and Its metabolites	Small Peptide	460.167	461.176	[M-H]-	C17H27N5O10	3	-	-	-	-	-	-	5.72026e+06	-
MW0149614N	T3_negative	Gln-Ala-His-Asp	Amino acid and Its metabolites	Small Peptide	468.183	469.192	[M-H]-	C18H27N7O8	3	-	-	-	-	-	-	32148.3	-
MEDN2128	T3_negative	Gln-Asn	Amino acid and Its metabolites	Small Peptide	259.1	260.113	[M-H]-	C9H16N4O5	1b	14608-79-8	14767397	HMDB0028792	-	-	C00107	52556.8	ko02010,ko02030
MW0149653P	T3_positive	Gln-Asp-Val	Amino acid and Its metabolites	Small Peptide	343.162	360.164	[M+H-H2O]+	C14H24N4O7	3	-	145455017	-	-	-	-	2.65591e+07	-
MADN0631	HILIC_negative	Gln-Gln	Amino acid and Its metabolites	Small Peptide	273.12	274.128	[M-H]-	C10H18N4O5	1b	54419-93-1	7010588	-	-	-	C00107	2.65117e+06	ko02010,ko02030
MEDP2542*133	T3_positive	Gln-Gly	Amino acid and Its metabolites	Small Peptide	204.1	203.09	[M+H]+	C7H13N3O4	1a	2650-65-9	6992691	HMDB0028797	73848	-	C00107	1.71126e+07	ko02010,ko02030
MW0149703P	T3_positive	Gln-His-Leu-Phe-Gly	Amino acid and Its metabolites	Small Peptide	600.297	600.302	[M+]+	C28H40N8O7	3	-	-	-	-	-	-	2.09808e+07	-
MW0149705P	T3_positive	Gln-His-Phe-Arg	Amino acid and Its metabolites	Small Peptide	587.301	586.298	[M+H]+	C26H38N10O6	3	-	-	-	-	-	-	4.11745e+07	-
MW0149708P	T3_positive	Gln-His-Thr-Leu-Lys	Amino acid and Its metabolites	Small Peptide	626.349	625.355	[M+H]+	C27H47N9O8	3	-	-	-	-	-	-	1.65181e+07	-
MW0149711N	T3_negative	Gln-His-Val-Glu	Amino acid and Its metabolites	Small Peptide	510.231	511.239	[M-H]-	C21H33N7O8	3	-	-	-	-	-	-	306917	-
MW0149717P	T3_positive	Gln-Ile-Gly	Amino acid and Its metabolites	Small Peptide	317.181	316.175	[M+H]+	C13H24N4O5	3	-	145455103	-	-	-	-	2.5659e+07	-
MW0149732P	T3_positive	Gln-Leu-Ala-Pro-Ala	Amino acid and Its metabolites	Small Peptide	499.287	498.28	[M+H]+	C22H38N6O7	3	-	-	-	-	-	-	6.12467e+07	-
MW0149734P	T3_positive	Gln-Leu-Asn-Arg	Amino acid and Its metabolites	Small Peptide	530.297	529.297	[M+H]+	C21H39N9O7	3	-	-	-	-	-	-	7.13649e+06	-
MW0149748N	T3_negative	Gln-Leu-Thr-Asp	Amino acid and Its metabolites	Small Peptide	475.221	475.228	[M-]-	C19H33N5O9	3	-	-	-	-	-	-	1.41675e+06	-
MW0149755P	T3_positive	Gln-Lys-His	Amino acid and Its metabolites	Small Peptide	411.224	411.223	[M+]+	C17H29N7O5	3	-	145455138	-	-	-	-	33286.8	-
MW0106862N	T3_negative	Gln-Met	Amino acid and Its metabolites	Small Peptide	336.12	277.11	[M+CH3COO]-	C10H19N3O4S	3	114659-59-5	54307034	HMDB0028803	-	-	-	1.55365e+06	-
MEDP1859	T3_positive	Gln-Phe	Amino acid and Its metabolites	Small Peptide	276.13	293.138	[M-H2O+H]+	C14H19N3O4	2	92327-75-8	57288566	HMDB0028804	-	-	C00107	944927	ko02010,ko02030
MW0149775P	T3_positive	Gln-Phe-Glu-Lys	Amino acid and Its metabolites	Small Peptide	551.281	550.275	[M+H]+	C25H38N6O8	3	-	-	-	-	-	-	460989	-
MW0149778N	T3_negative	Gln-Phe-His-Asp	Amino acid and Its metabolites	Small Peptide	580.205	545.223	[M+Cl]-	C24H31N7O8	3	-	-	-	-	-	-	1.18996e+06	-
MW0149782P	T3_positive	Gln-Phe-Leu-Glu	Amino acid and Its metabolites	Small Peptide	536.272	535.264	[M+H]+	C25H37N5O8	3	-	-	-	-	-	-	250436	-
MW0149786P	T3_positive	Gln-Phe-Trp	Amino acid and Its metabolites	Small Peptide	480.226	479.217	[M+H]+	C25H29N5O5	3	-	145455182	-	-	-	-	3.35445e+07	-
MW0149793P	T3_positive	Gln-Pro-Phe	Amino acid and Its metabolites	Small Peptide	391.199	390.19	[M+H]+	C19H26N4O5	3	-	132610065	-	-	-	-	2.58562e+06	-
MW0149808P	T3_positive	Gln-Ser-Tyr-Phe-Val	Amino acid and Its metabolites	Small Peptide	643.304	642.301	[M+H]+	C31H42N6O9	3	-	-	-	-	-	-	1.72735e+07	-
MW0107005N	T3_negative	Gln-Tyr	Amino acid and Its metabolites	Small Peptide	308.124	309.132	[M-H]-	C14H19N3O5	3	457662-02-1	9972600	HMDB0028809	-	-	-	170175	-
MW0149853N	T3_negative	Gln-Val-Asp-Glu	Amino acid and Its metabolites	Small Peptide	470.188	489.207	[M-H2O-H]-	C19H31N5O10	3	-	-	-	-	-	-	6.50721e+06	-
MW0149854P	T3_positive	Gln-Val-Gln	Amino acid and Its metabolites	Small Peptide	374.203	373.196	[M+H]+	C15H27N5O6	3	-	145455271	-	-	-	-	2.20229e+07	-
MW0149858P	T3_positive	Gln-Val-His	Amino acid and Its metabolites	Small Peptide	365.191	382.196	[M+H-H2O]+	C16H26N6O5	3	-	145455273	-	-	-	-	1.69982e+06	-
MW0149861HN	HILIC_negative	Gln-Val-Ile-Asp	Amino acid and Its metabolites	Small Peptide	472.243	473.249	[M-H]-	C20H35N5O8	3	-	-	-	-	-	-	1.17985e+07	-
MEDN2223	T3_negative	Glu-Ala-Gly	Amino acid and Its metabolites	Small Peptide	274.1	275.112	[M-H]-	C10H17N3O6	3	1116-21-8	14284560	HMDB0005766	-	-	C00098	1.30721e+06	ko02010
MEDP2601	T3_positive	Glu-Arg	Amino acid and Its metabolites	Small Peptide	304.16	303.154	[M+H]+	C11H21N5O5	1b	7219-59-2	9796450	HMDB0028813	-	-	C00107	848362	ko02010,ko02030
MW0149921N	T3_negative	Glu-Arg-Phe-Asp	Amino acid and Its metabolites	Small Peptide	564.246	565.25	[M-H]-	C24H35N7O9	3	-	-	-	-	-	-	672117	-
MW0149927N	T3_negative	Glu-Asn-Gln-Glu	Amino acid and Its metabolites	Small Peptide	517.189	518.197	[M-H]-	C19H30N6O11	3	-	-	-	-	-	-	4.31283e+06	-
MW0149948N	T3_negative	Glu-Asp-Lys-Glu	Amino acid and Its metabolites	Small Peptide	578.224	519.218	[M+CH3COO]-	C20H33N5O11	3	-	-	-	-	-	-	781380	-
MEDP2353	T3_positive	Glu-Cit	Amino acid and Its metabolites	Small Peptide	305.15	304.138	[M+H]+	C11H20N4O6	1b	-	154984273	-	-	-	C00107	383806	ko02010,ko02030
MEDN1478*053	T3_negative	Glu-Gln	Amino acid and Its metabolites	Small Peptide	274.1	275.112	[M-H]-	C10H17N3O6	2	-	10171586	-	-	-	C00107	5.48943e+06	ko02010,ko02030
MEDP1653	T3_positive	Glu-Glu	Amino acid and Its metabolites	Small Peptide	277.1	276.096	[M+H]+	C10H16N2O7	3	1116-22-9	439500	HMDB0011737	73705	-	C05282	531381	-
MEDP1671	T3_positive	Glu-Glu-Ile	Amino acid and Its metabolites	Small Peptide	390.19	389.18	[M+H]+	C16H27N3O8	2	-	71464590	-	-	-	C00098	892401	ko02010
MW0149994P	T3_positive	Glu-Glu-Leu-Ile-Thr	Amino acid and Its metabolites	Small Peptide	604.314	603.312	[M+H]+	C26H45N5O11	3	-	-	-	-	-	-	2.50145e+07	-
MW0149996P	T3_positive	Glu-Glu-Met-Ile-Ala	Amino acid and Its metabolites	Small Peptide	592.26	591.257	[M+H]+	C24H41N5O10S	3	-	-	-	-	-	-	1.62675e+06	-
MW0149998P	T3_positive	Glu-Glu-Phe-Leu-Val	Amino acid and Its metabolites	Small Peptide	636.333	635.317	[M+H]+	C30H45N5O10	3	-	-	-	-	-	-	5.54798e+06	-
MW0150002P	T3_positive	Glu-Glu-Trp	Amino acid and Its metabolites	Small Peptide	463.182	462.175	[M+H]+	C21H26N4O8	3	-	145455373	-	-	-	-	8.4463e+06	-
MEDP2355*135	T3_positive	Glu-Gly	Amino acid and Its metabolites	Small Peptide	205.08	204.07	[M+H]+	C7H12N2O5	1a	1948-29-4	6427052	HMDB0028819	73505	-	C00107	1.00714e+07	ko02010,ko02030
MW0150014P	T3_positive	Glu-Gly-Lys-Tyr-Glu	Amino acid and Its metabolites	Small Peptide	642.306	624.276	[M+NH4]+	C27H40N6O11	3	-	-	-	-	-	-	1.29321e+07	-
MEDP2325	T3_positive	Glu-His	Amino acid and Its metabolites	Small Peptide	285.12	284.112	[M+H]+	C11H16N4O5	1b	37460-15-4	9921875	HMDB0028821	-	-	C00107	747760	ko02010,ko02030
MEDP2394	T3_positive	Glu-Ile	Amino acid and Its metabolites	Small Peptide	261.14	260.137	[M+H]+	C11H20N2O5	1b	5879-22-1	9813855	HMDB0028822	-	-	C00107	7.59871e+06	ko02010,ko02030
MW0150031P	T3_positive	Glu-Ile-Ala-His-Gly	Amino acid and Its metabolites	Small Peptide	526.26	525.255	[M+H]+	C22H35N7O8	2	-	-	-	-	-	-	9.20975e+07	-
MW0150032P	T3_positive	Glu-Ile-Arg-His-Val	Amino acid and Its metabolites	Small Peptide	653.376	652.366	[M+H]+	C28H48N10O8	3	-	-	-	-	-	-	2.4161e+06	-
MW0150035P	T3_positive	Glu-Ile-Asp-Thr-Lys	Amino acid and Its metabolites	Small Peptide	605.31	604.307	[M+H]+	C25H44N6O11	3	-	-	-	-	-	-	5.82372e+06	-
MEDN0662	T3_negative	Glu-Leu	Amino acid and Its metabolites	Small Peptide	259.13	260.137	[M-H]-	C11H20N2O5	1a	2566-39-4	4524287	HMDB0028823	73506	-	C00107	928753	ko02010,ko02030
MEDP1664	T3_positive	Glu-Leu-Arg	Amino acid and Its metabolites	Small Peptide	417.25	416.238	[M+H]+	C17H32N6O6	3	-	25217475	-	-	-	C00098	4.92946e+06	ko02010
MW0150085P	T3_positive	Glu-Lys-Tyr-Ser-Asn	Amino acid and Its metabolites	Small Peptide	657.324	639.286	[M+NH4]+	C27H41N7O11	3	-	-	-	-	-	-	5.75843e+06	-
MEDP1509	T3_positive	Glu-Met	Amino acid and Its metabolites	Small Peptide	279.1	278.094	[M+H]+	C10H18N2O5S	1b	4423-22-7	6426949	HMDB0028825	73507	-	C00107	224249	ko02010,ko02030
MEDL00377P	T3_positive	Glu-Phe	Amino acid and Its metabolites	Small Peptide	277.118	294.122	[M+H-H2O]+	C14H18N2O5	2	20556-22-3	18653118	HMDB0029156	-	-	-	1.6953e+07	-
MW0150113P	T3_positive	Glu-Phe-Thr-Pro-Ala	Amino acid and Its metabolites	Small Peptide	564.266	563.259	[M+H]+	C26H37N5O9	3	-	-	-	-	-	-	1.779e+06	-
MW0150116N	T3_negative	Glu-Phe-Tyr-Lys	Amino acid and Its metabolites	Small Peptide	584.272	585.28	[M-H]-	C29H39N5O8	2	-	-	-	-	-	-	34776.4	-
MW0150117P	T3_positive	Glu-Phe-Tyr-Tyr-Arg	Amino acid and Its metabolites	Small Peptide	777.362	776.349	[M+H]+	C38H48N8O10	2	-	-	-	-	-	-	274849	-
MW0150124P	T3_positive	Glu-Pro-Ile	Amino acid and Its metabolites	Small Peptide	340.186	357.19	[M+H-H2O]+	C16H27N3O6	3	-	14889680	-	-	-	-	322312	-
MW0150127P	T3_positive	Glu-Pro-Pro-Arg-Asp	Amino acid and Its metabolites	Small Peptide	613.294	612.287	[M+H]+	C25H40N8O10	3	-	-	-	-	-	-	1.02137e+08	-
MEDP2348	T3_positive	Glu-Ser	Amino acid and Its metabolites	Small Peptide	235.09	234.08	[M+H]+	C8H14N2O6	1b	5875-38-7	6995653	HMDB0028828	73509	-	C00107	1.00202e+06	ko02010,ko02030
MW0150134N	T3_negative	Glu-Ser-Arg-Asp	Amino acid and Its metabolites	Small Peptide	504.209	505.213	[M-H]-	C18H31N7O10	2	-	-	-	-	-	-	686310	-
MW0150144P	T3_positive	Glu-Ser-Leu-Glu-Lys	Amino acid and Its metabolites	Small Peptide	605.312	604.307	[M+H]+	C25H44N6O11	3	-	-	-	-	-	-	181668	-
MW0150145P	T3_positive	Glu-Ser-Leu-Met-Lys	Amino acid and Its metabolites	Small Peptide	607.304	606.305	[M+H]+	C25H46N6O9S	3	-	-	-	-	-	-	107104	-
MEDN1698*008	T3_negative	Glutaconic acid	Amino acid and Its metabolites	Amino acids	129.02	130.027	[M-H]-	C5H6O4	1a	1724-02-3	5280498	HMDB0000620	15670	5593	C02214	160423	-
MW0106997HN	HILIC_negative	Glutaminylisoleucine	Amino acid and Its metabolites	Amino acid derivatives	318.16	259.153	[M+CH3COO]-	C11H21N3O4	3	-	18218207	HMDB0028800	-	-	-	612485	-
MW0106870N	T3_negative	Glutaminyl-threonine	Amino acid and Its metabolites	Small Peptide	246.109	247.117	[M-H]-	C9H17N3O5	3	-	145453492	HMDB0028807	-	-	-	2.46408e+06	-
MW0106942N	T3_negative	Glutamylasparagine	Amino acid and Its metabolites	Amino acids	260.088	261.096	[M-H]-	C9H15N3O6	3	36314-37-1	13655621	HMDB0028814	-	-	-	916710	-
MW0107019HN	HILIC_negative	Glutamylproline	Amino acid and Its metabolites	Small Peptide	279.072	244.106	[M+Cl]-	C10H16N2O5	3	41745-47-5	11218768	HMDB0028827	73508	-	-	6.42468e+06	-
MEDN0039	T3_negative	Glutathione Reducedform	Amino acid and Its metabolites	Small Peptide	306.08	307.084	[M-H]-	C10H17N3O6S	1b	70-18-8	124886	HMDB0000125	16856	44	C00051	12735.1	ko00270,ko00480,ko01100,ko01240,ko02010
MW0150274P	T3_positive	Glutathionylspermidine	Amino acid and Its metabolites	Small Peptide	498.251	434.231	[M+CH3CN+Na]+	C17H34N6O5S	3	33932-35-3	440772	-	-	-	C05730	7.86374e+06	ko00480,ko01100
MEDN1639	T3_negative	Glu-Thr	Amino acid and Its metabolites	Small Peptide	229.08	248.101	[M-H2O-H]-	C9H16N2O6	3	6875-80-5	6998031	HMDB0028829	73510	-	C00107	4.20594e+06	ko02010,ko02030
MW0150157N	T3_negative	Glu-Thr-Asp-Arg	Amino acid and Its metabolites	Small Peptide	518.223	519.229	[M-H]-	C19H33N7O10	3	-	-	-	-	-	-	226459	-
MW0150162N	T3_negative	Glu-Thr-His-Glu	Amino acid and Its metabolites	Small Peptide	513.194	514.202	[M-H]-	C20H30N6O10	2	-	-	-	-	-	-	5.38616e+06	-
MEDN1640	T3_negative	Glu-Tyr	Amino acid and Its metabolites	Small Peptide	309.11	310.116	[M-H]-	C14H18N2O6	2	3422-39-7	515717	HMDB0028831	73513	-	C00107	171809	ko02010,ko02030
MW0150183P	T3_positive	Glu-Tyr-Arg-Asp	Amino acid and Its metabolites	Small Peptide	582.26	581.245	[M+H]+	C24H35N7O10	3	-	-	-	-	-	-	3.41307e+06	-
MW0150185P	T3_positive	Glu-Tyr-Asn-Lys	Amino acid and Its metabolites	Small Peptide	553.259	552.254	[M+H]+	C24H36N6O9	3	-	-	-	-	-	-	1.53204e+06	-
MW0150187N	T3_negative	Glu-Tyr-Asp-Lys	Amino acid and Its metabolites	Small Peptide	552.232	553.238	[M-H]-	C24H35N5O10	3	-	-	-	-	-	-	6.98046e+06	-
MEDN1620	T3_negative	Glu-Val	Amino acid and Its metabolites	Small Peptide	245.11	246.122	[M-H]-	C10H18N2O5	2	5879-06-1	6992567	HMDB0028832	68846	-	C00107	455041	ko02010,ko02030
MW0150212N	T3_negative	Glu-Val-Ile-Glu	Amino acid and Its metabolites	Small Peptide	487.24	488.248	[M-H]-	C21H36N4O9	3	-	-	-	-	-	-	1.83008e+06	-
MW0150284P	T3_positive	Gly-Ala-Asn-Val-Arg	Amino acid and Its metabolites	Small Peptide	516.293	515.282	[M+H]+	C20H37N9O7	3	-	-	-	-	-	-	1.54747e+06	-
MW0150288P	T3_positive	Gly-Ala-Glu-Ala-Leu	Amino acid and Its metabolites	Small Peptide	460.238	459.233	[M+H]+	C19H33N5O8	3	-	-	-	-	-	-	3.80325e+06	-
MEDP2559*139	T3_positive	Gly-Arg	Amino acid and Its metabolites	Small Peptide	232.14	231.133	[M+H]+	C8H17N5O3	1b	18635-55-7	6426706	-	-	-	C00107	8.68586e+06	ko02010,ko02030
MW0107105HN	HILIC_negative	Glycyl-L-arginine	Amino acid and Its metabolites	Small Peptide	230.122	231.133	[M-H]-	C8H17N5O3	3	18635-55-7	6426706	HMDB0028835	-	-	-	488032	-
MW0107145N	T3_negative	Glycyl-L-phenylalanine	Amino acid and Its metabolites	Small Peptide	221.092	222.1	[M-H]-	C11H14N2O3	2	-	92953	HMDB0028848	-	-	-	754884	-
MEDL00344N	T3_negative	Glycyl-L-tyrosine	Amino acid and Its metabolites	Small Peptide	237.088	238.095	[M-H]-	C11H14N2O4	2	658-79-7	92829	HMDB0028853	73517	-	-	2.37992e+06	-
MEDP2313*133	T3_positive	Gly-Gln	Amino acid and Its metabolites	Small Peptide	204.1	203.091	[M+H]+	C7H13N3O4	1a	13115-71-4	123913	-	-	-	-	1.71126e+07	-
MEDP2546*135	T3_positive	Gly-Glu	Amino acid and Its metabolites	Small Peptide	205.08	204.074	[M+H]+	C7H12N2O5	1a	7412-78-4	99278	-	-	-	C00107	1.00714e+07	ko02010,ko02030
MEDN1543	T3_negative	Gly-Gly	Amino acid and Its metabolites	Small Peptide	131.05	132.053	[M-H]-	C4H8N2O3	1b	556-50-3	11163	HMDB0011733	17201	-	C02037	151062	-
MW0150366P	T3_positive	Gly-Gly-Gln	Amino acid and Its metabolites	Small Peptide	261.123	260.112	[M+H]+	C9H16N4O5	3	186787-32-6	7019370	-	-	-	-	1.87758e+07	-
MEDP1670	T3_positive	Gly-Gly-Phe	Amino acid and Its metabolites	Small Peptide	280.13	279.122	[M+H]+	C13H17N3O4	2	6234-26-0	6993373	-	-	-	C00098	5.10704e+06	ko02010
MEDP1790	T3_positive	Gly-Ile	Amino acid and Its metabolites	Small Peptide	189.12	188.116	[M+H]+	C8H16N2O3	1a	19461-38-2	88079	HMDB0028844	-	-	C00107	3.3257e+07	ko02010,ko02030
MEDN0059	T3_negative	Gly-Leu	Amino acid and Its metabolites	Amino acid derivatives	187.11	188.116	[M-H]-	C8H16N2O3	1a	869-19-2	92843	HMDB0000759	73514	5727	C02155	7.65895e+06	-
MEDP1864	T3_positive	Gly-Leu-Ala	Amino acid and Its metabolites	Small Peptide	260.16	259.153	[M+H]+	C11H21N3O4	3	-	11543454	-	-	-	C00098	9.14865e+06	ko02010
MEDP1865	T3_positive	Gly-Leu-Arg	Amino acid and Its metabolites	Small Peptide	345.22	344.217	[M+H]+	C14H28N6O4	3	-	15613528	-	-	-	C00098	2.60272e+06	ko02010
MW0150397P	T3_positive	Gly-Leu-Arg-Asn-Gln	Amino acid and Its metabolites	Small Peptide	587.317	586.319	[M+H]+	C23H42N10O8	3	-	-	-	-	-	-	2.15443e+07	-
MEDP2312*134	T3_positive	Gly-Lys	Amino acid and Its metabolites	Small Peptide	204.13	203.126	[M+H]+	C8H17N3O3	1b	997-62-6	3080576	-	-	-	C00107	1.71126e+07	ko02010,ko02030
MW0107081P	T3_positive	Gly-Lys-Lys	Amino acid and Its metabolites	Small Peptide	332.231	331.222	[M+H]+	C14H29N5O4	3	-	13037670	-	-	-	-	3.52631e+06	-
MW0150428P	T3_positive	Gly-Lys-Thr-Ser-Glu	Amino acid and Its metabolites	Small Peptide	520.246	520.249	[M+]+	C20H36N6O10	3	-	-	-	-	-	-	1.00102e+07	-
MEDP0859*245	T3_positive	Gly-Phe	Amino acid and Its metabolites	Amino acid derivatives	223.11	222.1	[M+H]+	C11H14N2O3	1a	3321-03-7	92953	HMDB0028848	-	-	C00107	2.80423e+07	ko02010,ko02030
MW0150445N	T3_negative	Gly-Phe-Asn-Thr-Phe	Amino acid and Its metabolites	Small Peptide	583.257	584.259	[M-H]-	C28H36N6O8	3	-	-	-	-	-	-	2.90244e+06	-
MW0150451P	T3_positive	Gly-Phe-Ile	Amino acid and Its metabolites	Small Peptide	336.194	335.185	[M+H]+	C17H25N3O4	3	-	53908349	-	-	-	-	1.03041e+06	-
MEDP1866	T3_positive	Gly-Phe-Phe	Amino acid and Its metabolites	Small Peptide	370.18	369.169	[M+H]+	C20H23N3O4	3	13116-21-7	83153	-	-	-	C00098	2.49141e+06	ko02010
MEDN0040	T3_negative	Gly-Pro	Amino acid and Its metabolites	Small Peptide	171.08	172.085	[M-H]-	C7H12N2O3	1b	704-15-4	79101	HMDB0000721	70744	-	C00107	821099	ko02010,ko02030
MW0150594P	T3_positive	Gly-Pro-Arg	Amino acid and Its metabolites	Small Peptide	329.192	328.186	[M+H]+	C13H24N6O4	2	47295-77-2	170776	-	-	-	-	1.29263e+07	-
MEDP1867*254	T3_positive	Gly-Pro-Leu	Amino acid and Its metabolites	Small Peptide	286.18	285.169	[M+H]+	C13H23N3O4	3	47066-32-0	9900499	-	-	-	C00098	132993	ko02010
MW0150475P	T3_positive	Gly-Pro-Val	Amino acid and Its metabolites	Small Peptide	272.161	271.153	[M+H]+	C12H21N3O4	3	-	11425727	-	-	-	-	1.8505e+07	-
MEDP1080	T3_positive	Gly-Trp	Amino acid and Its metabolites	Small Peptide	262.12	261.111	[M+H]+	C13H15N3O3	1b	2390-74-1	92181	HMDB0028852	-	-	C00107	5.77086e+06	ko02010,ko02030
MEDP2508*246	T3_positive	Gly-Tyr	Amino acid and Its metabolites	Amino acid derivatives	239.1	238.095	[M+H]+	C11H14N2O4	1a	658-79-7	92829	HMDB0028853	73517	-	C00107	2.53242e+07	ko02010,ko02030
MW0150524P	T3_positive	Gly-Tyr-Tyr-Ser-Lys	Amino acid and Its metabolites	Small Peptide	634.318	616.286	[M+NH4]+	C29H40N6O9	3	-	-	-	-	-	-	1.523e+06	-
MEDN1066	T3_negative	Gly-Val	Amino acid and Its metabolites	Small Peptide	173.09	174.1	[M-H]-	C7H14N2O3	1a	1963-21-9	2724807	HMDB0028854	73922	-	C00107	4.28803e+06	ko02010,ko02030
MW0150527P	T3_positive	Gly-Val-Ala-Asp-Val	Amino acid and Its metabolites	Small Peptide	460.232	459.233	[M+H]+	C19H33N5O8	3	-	-	-	-	-	-	1.02368e+07	-
MEDN0041	T3_negative	Hexanoyl Glycine	Amino acid and Its metabolites	Amino acid derivatives	172.1	173.105	[M-H]-	C8H15NO3	1a	24003-67-6	99463	HMDB0000701	64390	5669	-	47083.9	-
MADN0437	HILIC_negative	His-Ala	Amino acid and Its metabolites	Small Peptide	225.1	226.1	[M-H]-	C9H14N4O3	1b	16874-75-2	101180	HMDB0028878	-	-	C00107	197116	ko02010,ko02030
MW0150808N	T3_negative	His-Ala-Arg-Glu	Amino acid and Its metabolites	Small Peptide	510.253	511.25	[M-H]-	C20H33N9O7	3	-	-	-	-	-	-	453848	-
MW0150820P	T3_positive	His-Ala-Leu-Glu	Amino acid and Its metabolites	Small Peptide	469.24	468.233	[M+H]+	C20H32N6O7	3	-	24900469	-	-	-	-	3.71307e+07	-
MW0150821P	T3_positive	His-Ala-Lys-Lys	Amino acid and Its metabolites	Small Peptide	482.296	482.297	[M+]+	C21H38N8O5	3	-	-	-	-	-	-	1.19178e+07	-
MW0150831N	T3_negative	His-Ala-Val-Asp	Amino acid and Its metabolites	Small Peptide	499.214	440.202	[M+CH3COO]-	C18H28N6O7	3	-	-	-	-	-	-	6.00866e+06	-
MW0150836HN	HILIC_negative	His-Arg-Lys-Glu	Amino acid and Its metabolites	Small Peptide	567.301	568.308	[M-H]-	C23H40N10O7	2	-	-	-	-	-	-	73826.4	-
MW0150845N	T3_negative	His-Asn-Ala-Glu	Amino acid and Its metabolites	Small Peptide	468.176	469.192	[M-H]-	C18H27N7O8	3	-	-	-	-	-	-	13555.1	-
MW0150856P	T3_positive	His-Asn-Leu-Glu	Amino acid and Its metabolites	Small Peptide	512.248	511.239	[M+H]+	C21H33N7O8	3	-	-	-	-	-	-	3.00719e+06	-
MW0150859P	T3_positive	His-Asn-Phe	Amino acid and Its metabolites	Small Peptide	417.194	416.181	[M+H]+	C19H24N6O5	3	-	145455771	-	-	-	-	5.52112e+06	-
MW0150860HN	HILIC_negative	His-Asn-Phe-Lys	Amino acid and Its metabolites	Small Peptide	543.279	544.276	[M-H]-	C25H36N8O6	3	-	-	-	-	-	-	370668	-
MW0150864P	T3_positive	His-Asn-Tyr-Lys	Amino acid and Its metabolites	Small Peptide	578.304	560.271	[M+NH4]+	C25H36N8O7	3	-	-	-	-	-	-	1.33375e+06	-
MW0150866N	T3_negative	His-Asn-Val-Glu	Amino acid and Its metabolites	Small Peptide	496.214	497.223	[M-H]-	C20H31N7O8	3	-	-	-	-	-	-	4.96481e+06	-
MW0150910HN	HILIC_negative	His-Gln-Val-Lys	Amino acid and Its metabolites	Small Peptide	509.292	510.291	[M-H]-	C22H38N8O6	3	-	-	-	-	-	-	668755	-
MW0150921N	T3_negative	His-Glu-Ile-Glu	Amino acid and Its metabolites	Small Peptide	525.231	526.239	[M-H]-	C22H34N6O9	3	-	-	-	-	-	-	527140	-
MW0150922P	T3_positive	His-Glu-Leu	Amino acid and Its metabolites	Small Peptide	398.206	397.196	[M+H]+	C17H27N5O6	3	-	145455835	-	-	-	-	1.01361e+07	-
MW0150925N	T3_negative	His-Glu-Phe-Glu	Amino acid and Its metabolites	Small Peptide	559.213	560.223	[M-H]-	C25H32N6O9	3	-	-	-	-	-	-	3.90873e+06	-
MW0150928N	T3_negative	His-Glu-Thr-Lys	Amino acid and Its metabolites	Small Peptide	512.246	513.255	[M-H]-	C21H35N7O8	2	-	-	-	-	-	-	4.65805e+06	-
MW0150931HN	HILIC_negative	His-Glu-Tyr-Lys	Amino acid and Its metabolites	Small Peptide	574.253	575.27	[M-H]-	C26H37N7O8	3	-	-	-	-	-	-	1.03673e+07	-
MW0150961P	T3_positive	His-His-Ser-Lys-His	Amino acid and Its metabolites	Small Peptide	645.327	644.314	[M+H]+	C27H40N12O7	3	-	-	-	-	-	-	5.5809e+07	-
MW0150966P	T3_positive	His-Ile-Arg-Glu	Amino acid and Its metabolites	Small Peptide	554.303	553.297	[M+H]+	C23H39N9O7	2	-	-	-	-	-	-	1.93907e+07	-
MW0150976HN	HILIC_negative	His-Ile-Lys-Arg	Amino acid and Its metabolites	Small Peptide	551.341	552.35	[M-H]-	C24H44N10O5	2	-	-	-	-	-	-	201173	-
MW0150979HN	HILIC_negative	His-Ile-Phe-Glu	Amino acid and Its metabolites	Small Peptide	543.263	544.265	[M-H]-	C26H36N6O7	3	-	-	-	-	-	-	3.08786e+06	-
MEDP1869P	T3_positive	His-Leu	Amino acid and Its metabolites	Small Peptide	251.149	268.154	[M+H-H2O]+	C12H20N4O3	2	7763-65-7	189008	HMDB0028889	-	-	C05010	2.37967e+07	-
MW0150986P	T3_positive	His-Leu-Asp-Gln-Gln	Amino acid and Its metabolites	Small Peptide	640.3	639.298	[M+H]+	C26H41N9O10	3	-	-	-	-	-	-	379043	-
MW0151003N	T3_negative	His-Leu-Tyr-Lys	Amino acid and Its metabolites	Small Peptide	594.289	559.312	[M+Cl]-	C27H41N7O6	3	-	-	-	-	-	-	26274	-
MW0151009P	T3_positive	His-Lys-Gln-Lys	Amino acid and Its metabolites	Small Peptide	540.337	539.318	[M+H]+	C23H41N9O6	3	-	-	-	-	-	-	1.43317e+06	-
MW0151013HN	HILIC_negative	His-Lys-Ile-Asp	Amino acid and Its metabolites	Small Peptide	510.259	511.275	[M-H]-	C22H37N7O7	3	-	-	-	-	-	-	331283	-
MW0151029P	T3_positive	His-Met-Ile	Amino acid and Its metabolites	Small Peptide	417.229	399.194	[M+NH4]+	C17H29N5O4S1	3	-	145455917	-	-	-	-	6.11364e+06	-
MW0107268P	T3_positive	His-Phe	Amino acid and Its metabolites	Small Peptide	303.143	302.138	[M+H]+	C15H18N4O3	3	16874-81-0	152198	HMDB0028892	-	-	-	4.58157e+06	-
MW0151036HN	HILIC_negative	His-Phe-Arg-Asp	Amino acid and Its metabolites	Small Peptide	572.255	573.266	[M-H]-	C25H35N9O7	2	-	-	-	-	-	-	2.70983e+06	-
MW0151045P	T3_positive	His-Phe-His	Amino acid and Its metabolites	Small Peptide	457.228	439.197	[M+NH4]+	C21H25N7O4	3	-	145455934	-	-	-	-	1.69972e+06	-
MW0151047HN	HILIC_negative	His-Phe-Ile-Lys	Amino acid and Its metabolites	Small Peptide	542.313	543.317	[M-H]-	C27H41N7O5	2	-	-	-	-	-	-	5.42815e+07	-
MW0107270P	T3_positive	His-Phe-Lys	Amino acid and Its metabolites	Small Peptide	430.229	430.233	[M+]+	C21H30N6O4	3	-	54543817	-	-	-	-	1.01423e+07	-
MW0151076P	T3_positive	His-Ser-Glu-Arg-Arg	Amino acid and Its metabolites	Small Peptide	684.355	683.346	[M+H]+	C26H45N13O9	3	-	-	-	-	-	-	5.70981e+07	-
MW0151084P	T3_positive	His-Ser-Lys-Lys	Amino acid and Its metabolites	Small Peptide	499.296	498.291	[M+H]+	C21H38N8O6	2	-	-	-	-	-	-	1.22218e+07	-
MW0107353N	T3_negative	His-Thr	Amino acid and Its metabolites	Small Peptide	255.107	256.117	[M-H]-	C10H16N4O4	3	-	10131299	HMDB0028895	-	-	-	3.60323e+07	-
MW0151098HN	HILIC_negative	His-Thr-Lys-Lys	Amino acid and Its metabolites	Small Peptide	511.306	512.307	[M-H]-	C22H40N8O6	3	-	-	-	-	-	-	307018	-
MEDP0017*239	T3_positive	Histidine	Amino acid and Its metabolites	Amino acids	156.08	155.07	[M+H]+	C6H9N3O2	3	71-00-1	6274	HMDB0000177	15971	21	C00135	9.80728e+07	ko00340,ko00410,ko00470,ko00970,ko01100,ko01110,ko01230,ko02010
MEDP2807	T3_positive	His-Trp	Amino acid and Its metabolites	polypeptide	342.16	341.149	[M+H]+	C17H19N5O3	1a	23403-90-9	7009650	HMDB0028896	-	-	C00107	1.4763e+06	ko02010,ko02030
MEDP2609	T3_positive	His-Tyr	Amino acid and Its metabolites	Small Peptide	319.14	318.132	[M+H]+	C15H18N4O4	1b	35979-00-1	515713	HMDB0028897	-	-	C00107	1.47153e+06	ko02010,ko02030
MW0151121HN	HILIC_negative	His-Tyr-Arg-Lys	Amino acid and Its metabolites	Small Peptide	601.321	602.329	[M-H]-	C27H42N10O6	2	-	-	-	-	-	-	99479.6	-
MW0151131P	T3_positive	His-Tyr-Ile-Asp	Amino acid and Its metabolites	Small Peptide	564.278	546.244	[M+NH4]+	C25H34N6O8	3	-	-	-	-	-	-	77242.6	-
MW0151140HN	HILIC_negative	His-Val-Arg-Asp	Amino acid and Its metabolites	Small Peptide	524.267	525.266	[M-H]-	C21H35N9O7	3	-	-	-	-	-	-	1.01175e+06	-
MW0151151N	T3_negative	His-Val-Leu-Lys	Amino acid and Its metabolites	Small Peptide	494.31	495.317	[M-H]-	C23H41N7O5	2	-	-	-	-	-	-	121724	-
MW0151159HN	HILIC_negative	His-Val-Tyr-Asp	Amino acid and Its metabolites	Small Peptide	531.225	532.228	[M-H]-	C24H32N6O8	3	-	-	-	-	-	-	5.25503e+06	-
MW0152629P	T3_positive	H-Leu-Trp-OH	Amino acid and Its metabolites	Small Peptide	364.188	317.174	[M+HCOO+2H]+	C17H23N3O3	3	5156-22-9	6992319	-	-	-	-	5.15664e+06	-
MEDN0318	T3_negative	Homogentisic Acid	Amino acid and Its metabolites	Amino acid derivatives	167.03	168.042	[M-H]-	C8H8O4	1b	451-13-8	780	HMDB0000130	44747	331	C00544	151731	ko00130,ko00350,ko01100,ko01120,ko01240
MW0151221N	T3_negative	HoPhe-Phe-OH	Amino acid and Its metabolites	Small Peptide	433.135	434.148	[M-H]-	C24H22N2O6	3	-	-	-	-	-	-	561807	-
MW0053985HN	HILIC_negative	Hydroxyisocaproic acid	Amino acid and Its metabolites	Amino acids	131.079	132.079	[M-H]-	C6H12O3	2	13748-90-8	83697	HMDB0000746	44510	5714	-	1.60053e+06	-
MEDN1984*048	T3_negative	Hyp-Ile	Amino acid and Its metabolites	Small Peptide	243.14	244.142	[M-H]-	C11H20N2O4	1b	-	-	-	-	-	C00107	934002	ko02010,ko02030
MEDN2119*048	T3_negative	Hyp-Leu	Amino acid and Its metabolites	Small Peptide	243.14	244.142	[M-H]-	C11H20N2O4	1b	-	-	-	-	-	C00107	934002	ko02010,ko02030
MEDN2126	T3_negative	Hyp-Lys	Amino acid and Its metabolites	Small Peptide	258.15	259.153	[M-H]-	C11H21N3O4	1b	-	-	-	-	-	C00107	2.20702e+06	ko02010,ko02030
MEDP2550	T3_positive	Hyp-Ser	Amino acid and Its metabolites	Small Peptide	219.1	218.09	[M+H]+	C8H14N2O5	1b	-	-	-	-	-	C00107	1.83199e+06	ko02010,ko02030
MEDN2117	T3_negative	Hyp-Thr	Amino acid and Its metabolites	Small Peptide	231.1	232.106	[M-H]-	C9H16N2O5	1b	-	-	-	-	-	C00107	3.95977e+06	ko02010,ko02030
MEDP2607	T3_positive	Hyp-Trp	Amino acid and Its metabolites	Small Peptide	318.14	317.138	[M+H]+	C16H19N3O4	1b	-	-	-	-	-	C00107	3.8143e+07	ko02010,ko02030
MEDP2557	T3_positive	Hyp-Val	Amino acid and Its metabolites	Small Peptide	231.13	230.127	[M+H]+	C10H18N2O4	1b	-	-	-	-	-	C00107	293224	ko02010,ko02030
MADN0461	HILIC_negative	Ile-Ala	Amino acid and Its metabolites	Small Peptide	201.12	202.25	[M-H]-	C9H18N2O3	1b	24787-73-3	7009577	-	-	-	C00107	1.67053e+07	ko02010,ko02030
MW0151309N	T3_negative	Ile-Ala-Gln-Asp	Amino acid and Its metabolites	Small Peptide	444.207	445.217	[M-H]-	C18H31N5O8	2	-	-	-	-	-	-	1.69765e+07	-
MEDP2352*156	T3_positive	Ile-Arg	Amino acid and Its metabolites	Small Peptide	288.2	287.196	[M+H]+	C12H25N5O3	1a	55715-01-0	7021814	-	-	-	C00107	9.56845e+06	ko02010,ko02030
MW0151349N	T3_negative	Ile-Asn-His-Glu	Amino acid and Its metabolites	Small Peptide	570.251	511.239	[M+CH3COO]-	C21H33N7O8	3	-	-	-	-	-	-	1.86444e+06	-
MW0151357P	T3_positive	Ile-Asn-Val-Asp	Amino acid and Its metabolites	Small Peptide	460.238	459.233	[M+H]+	C19H33N5O8	3	-	-	-	-	-	-	2.99134e+07	-
MEDP1935*147	T3_positive	Ile-Asp	Amino acid and Its metabolites	Small Peptide	247.13	246.121	[M+H]+	C10H18N2O5	2	-	14304554	HMDB0028903	-	-	C00107	3.18401e+07	ko02010,ko02030
MW0151378P	T3_positive	Ile-Asp-Val	Amino acid and Its metabolites	Small Peptide	346.196	345.19	[M+H]+	C15H27N3O6	3	-	145456092	-	-	-	-	8.76142e+06	-
MEDP2386	T3_positive	Ile-Gln	Amino acid and Its metabolites	Small Peptide	260.16	259.153	[M+H]+	C11H21N3O4	1a	59652-60-7	7020102	-	-	-	C00107	5.79508e+06	ko02010,ko02030
MW0151402P	T3_positive	Ile-Gln-Phe-Arg	Amino acid and Its metabolites	Small Peptide	585.309	562.323	[M+Na]+	C26H42N8O6	3	-	-	-	-	-	-	2.99341e+06	-
MW0151404P	T3_positive	Ile-Gln-Ser-Glu	Amino acid and Its metabolites	Small Peptide	476.235	475.228	[M+H]+	C19H33N5O9	3	-	-	-	-	-	-	876796	-
MEDP2392*151	T3_positive	Ile-Glu	Amino acid and Its metabolites	Small Peptide	261.14	260.137	[M+H]+	C11H20N2O5	1a	42516-53-0	7009625	-	-	-	C00107	3.66801e+07	ko02010,ko02030
MW0151410P	T3_positive	Ile-Glu-Arg-Asp-Phe	Amino acid and Its metabolites	Small Peptide	679.333	678.334	[M+H]+	C30H46N8O10	3	-	-	-	-	-	-	2.08966e+06	-
MW0151427HN	HILIC_negative	Ile-Glu-Val-Asp-Leu	Amino acid and Its metabolites	Small Peptide	586.305	587.317	[M-H]-	C26H45N5O10	3	-	-	-	-	-	-	4.80294e+06	-
MEDN1974	T3_negative	Ile-Gly	Amino acid and Its metabolites	Small Peptide	187.11	188.116	[M-H]-	C8H16N2O3	1b	868-28-0	6992869	-	-	-	C00107	209834	ko02010,ko02030
MW0151444N	T3_negative	Ile-His-Ala-Glu	Amino acid and Its metabolites	Small Peptide	467.222	468.233	[M-H]-	C20H32N6O7	2	-	-	-	-	-	-	3.25598e+06	-
MW0151447N	T3_negative	Ile-His-Asn-Glu	Amino acid and Its metabolites	Small Peptide	510.23	511.239	[M-H]-	C21H33N7O8	3	-	-	-	-	-	-	872821	-
MEDP2452	T3_positive	Ile-Ile	Amino acid and Its metabolites	Small Peptide	245.19	244.179	[M+H]+	C12H24N2O3	1a	42537-99-5	7010568	-	-	-	C00107	1.65463e+07	ko02010,ko02030
MW0151470N	T3_negative	Ile-Ile-Glu-Glu-Val	Amino acid and Its metabolites	Small Peptide	600.322	601.332	[M-H]-	C27H47N5O10	3	-	-	-	-	-	-	665658	-
MEDP1673	T3_positive	Ile-Ile-Thr	Amino acid and Its metabolites	Small Peptide	346.23	345.226	[M+H]+	C16H31N3O5	3	-	145456184	-	-	-	C00098	1.02388e+07	ko02010
MEDP2453*144	T3_positive	Ile-Leu	Amino acid and Its metabolites	Small Peptide	245.19	244.179	[M+H]+	C12H24N2O3	1a	26462-22-6	7019083	-	-	-	C00107	1.08641e+07	ko02010,ko02030
MW0151491P	T3_positive	Ile-Leu-Ile	Amino acid and Its metabolites	Small Peptide	358.269	357.263	[M+H]+	C18H35N3O4	3	-	145456192	-	-	-	-	1.03562e+06	-
MW0151495P	T3_positive	Ile-Leu-Phe	Amino acid and Its metabolites	Small Peptide	392.253	391.247	[M+H]+	C21H33N3O4	3	-	71548716	-	-	-	-	2.7819e+06	-
MW0151509P	T3_positive	Ile-Lys-Glu	Amino acid and Its metabolites	Small Peptide	371.227	388.232	[M+H-H2O]+	C17H32N4O6	3	-	145456204	-	-	-	-	9.68222e+06	-
MEDP1871*249	T3_positive	Ile-Met	Amino acid and Its metabolites	Small Peptide	263.14	262.135	[M+H]+	C11H22N2O3S	1a	42384-14-5	7020106	HMDB0028913	-	-	C00107	2.13141e+06	ko02010,ko02030
MEDN2044	T3_negative	Ile-Phe	Amino acid and Its metabolites	Small Peptide	277.16	278.163	[M-H]-	C15H22N2O3	1b	22951-98-0	7009596	-	-	-	C00107	47937.6	ko02010,ko02030
MW0151540P	T3_positive	Ile-Phe-Gln-Glu	Amino acid and Its metabolites	Small Peptide	553.297	535.264	[M+NH4]+	C25H37N5O8	3	-	-	-	-	-	-	452818	-
MW0151555P	T3_positive	Ile-Pro-Asn	Amino acid and Its metabolites	Small Peptide	343.195	342.19	[M+H]+	C15H26N4O5	3	-	16036245	-	-	-	-	1.48209e+07	-
MW0151557P	T3_positive	Ile-Pro-Gln	Amino acid and Its metabolites	Small Peptide	357.213	356.206	[M+H]+	C16H28N4O5	3	-	145456248	-	-	-	-	3.88818e+07	-
MW0151558P	T3_positive	Ile-Pro-Glu	Amino acid and Its metabolites	Small Peptide	322.175	357.19	[M+H-2H2O]+	C16H27N3O6	3	-	145456249	-	-	-	-	2.46094e+06	-
MW0107459P	T3_positive	Ile-Pro-Ile	Amino acid and Its metabolites	Small Peptide	342.236	341.231	[M+H]+	C17H31N3O4	2	90614-48-5	94701	-	-	-	-	1.39637e+06	-
MW0151560P	T3_positive	Ile-Pro-Met	Amino acid and Its metabolites	Small Peptide	359.19	359.188	[M+]+	C16H29N3O4S1	3	-	145456251	-	-	-	-	395680	-
MW0151564P	T3_positive	Ile-Pro-Trp	Amino acid and Its metabolites	Small Peptide	379.207	414.227	[M+H-2H2O]+	C22H30N4O4	3	-	145456253	-	-	-	-	1.99622e+06	-
MEDP2387	T3_positive	Ile-Ser	Amino acid and Its metabolites	Small Peptide	219.13	218.127	[M+H]+	C9H18N2O4	1a	6403-14-1	7021816	-	-	-	C00107	4.64308e+06	ko02010,ko02030
MEDP2395*142	T3_positive	Ile-Thr	Amino acid and Its metabolites	Small Peptide	233.15	232.14	[M+H]+	C10H20N2O4	1a	59652-61-8	18218220	HMDB0028917	-	-	C00107	5.40489e+06	ko02010,ko02030
MW0151597N	T3_negative	Ile-Thr-His-Asp	Amino acid and Its metabolites	Small Peptide	483.22	484.228	[M-H]-	C20H32N6O8	2	-	-	-	-	-	-	2.07405e+06	-
MW0151607N	T3_negative	Ile-Thr-Tyr-Asp	Amino acid and Its metabolites	Small Peptide	509.236	510.233	[M-H]-	C23H34N4O9	3	-	-	-	-	-	-	3.61471e+06	-
MW0151609P	T3_positive	Ile-Thr-Val-Lys-Leu	Amino acid and Its metabolites	Small Peptide	590.424	572.39	[M+NH4]+	C27H52N6O7	3	-	-	-	-	-	-	162243	-
MEDP2467*258	T3_positive	Ile-Trp	Amino acid and Its metabolites	Small Peptide	318.18	317.174	[M+H]+	C17H23N3O3	1a	13589-06-5	7019085	-	-	-	C00107	2.71983e+06	ko02010,ko02030
MEDN2000*055	T3_negative	Ile-Tyr	Amino acid and Its metabolites	Small Peptide	293.15	294.158	[M-H]-	C15H22N2O4	1b	38579-21-4	7408195	-	-	-	C00107	416709	ko02010,ko02030
MW0151632N	T3_negative	Ile-Tyr-Phe-Glu	Amino acid and Its metabolites	Small Peptide	569.269	570.269	[M-H]-	C29H38N4O8	3	-	-	-	-	-	-	219160	-
MEDN1991	T3_negative	Ile-Val	Amino acid and Its metabolites	Small Peptide	229.16	230.163	[M-H]-	C11H22N2O3	1b	41017-96-3	449407	-	-	-	C00107	633460	ko02010,ko02030
MW0151648P	T3_positive	Ile-Val-Ile-Phe-Asn	Amino acid and Its metabolites	Small Peptide	605.356	604.358	[M+H]+	C30H48N6O7	3	-	-	-	-	-	-	1.82552e+07	-
MW0151650P	T3_positive	Ile-Val-Leu-Glu	Amino acid and Its metabolites	Small Peptide	473.3	472.29	[M+H]+	C22H40N4O7	3	-	-	-	-	-	-	1.38231e+06	-
MW0151652P	T3_positive	Ile-Val-Lys-Arg-Lys	Amino acid and Its metabolites	Small Peptide	660.488	642.454	[M+NH4]+	C29H58N10O6	3	-	-	-	-	-	-	29353.5	-
MW0168293P	T3_positive	Isoleucylthreonine	Amino acid and Its metabolites	Small Peptide	279.149	232.142	[M+HCOO+2H]+	C10H20N2O4	3	-	18218220	HMDB0028917	-	-	-	1.05394e+07	-
MW0169375P	T3_positive	Lagochilin	Amino acid and Its metabolites	polypeptide	374.289	356.256	[M+NH4]+	C20H36O5	3	131898-43-6	7061097	-	-	-	-	99207.2	-
MEDN0008	HILIC_negative	L-Alanine	Amino acid and Its metabolites	Amino acids	88.04	89.048	[M-H]-	C3H7NO2	1a	56-41-7	5950	HMDB0000161	16977	-	C00041	32872.2	ko00250,ko00270,ko00430,ko00450,ko00470,ko00710,ko00970,ko01100,ko01110,ko01120,ko01200,ko01210,ko01230,ko01502,ko02010,ko04122
MW0144849HN	HILIC_negative	L-Alanyl-L-tryptophan	Amino acid and Its metabolites	Small Peptide	274.118	275.127	[M-H]-	C14H17N3O3	3	16305-75-2	85362	HMDB0013209	73808	-	-	3.51904e+07	-
MEDN1556*177	HILIC_negative	L-Allothreonine	Amino acid and Its metabolites	Amino acids	118.05	119.058	[M-H]-	C4H9NO3	1a	28954-12-3	99289	HMDB0004041	28718	7007	C05519	2.47954e+07	ko00260,ko01100
MW0107651N	T3_negative	L-Allysine ethylene acetal	Amino acid and Its metabolites	Small Peptide	188.093	189.1	[M-H]-	C8H15NO4	3	215054-80-1	11041524	-	-	-	-	259775	-
MW0152097HN	HILIC_negative	L-a-Lysophosphatidylserine	Amino acid and Its metabolites	polypeptide	524.304	525.307	[M-H]-	C24H48NO9P	2	-	-	-	-	-	-	4.95225e+06	-
MEDN0007*194	T3_negative	L-Arginine	Amino acid and Its metabolites	Amino acids	173.1	174.112	[M-H]-	C6H14N4O2	1a	74-79-3	6322	HMDB0000517	16467	5502	C00062	3.04087e+07	ko00220,ko00261,ko00330,ko00470,ko00970,ko00998,ko01100,ko01110,ko01230,ko02010
MEDN0042	HILIC_negative	L-Asparagine Anhydrous	Amino acid and Its metabolites	Amino acids	131.05	132.054	[M-H]-	C4H8N2O3	1a	70-47-3	6267	HMDB0000168	17196	14	C00152	602349	ko00250,ko00460,ko00970,ko01100,ko01110,ko01230
MEDN0043	T3_negative	L-Carnosine	Amino acid and Its metabolites	Amino acid derivatives	225.1	226.107	[M-H]-	C9H14N4O3	1a	305-84-0	439224	HMDB0000033	15727	38	C00386	2.29222e+06	ko00340,ko00410,ko01100
MEDN0010	HILIC_negative	L-Citrulline	Amino acid and Its metabolites	Amino acids	174.09	175.096	[M-H]-	C6H13N3O3	1a	372-75-8	9750	HMDB0000904	16349	16	C00327	3.4838e+07	ko00220,ko01100,ko01110,ko01230
MADN0014	HILIC_negative	L-Cystathionine	Amino acid and Its metabolites	Amino acid derivatives	221.06	222.067	[M-H]-	C7H14N2O4S	1b	56-88-2	439258	HMDB0000099	17482	39	C02291	714158	ko00260,ko00270,ko01100,ko01110,ko01230,ko01240
MEDN0045	T3_negative	L-Cysteine	Amino acid and Its metabolites	Amino acids	120.01	121.02	[M-H]-	C3H7NO2S	1a	52-90-4	5862	HMDB0000574	17561	5556	C00097	329097	ko00260,ko00270,ko00311,ko00332,ko00430,ko00460,ko00470,ko00480,ko00730,ko00770,ko00920,ko00970,ko01100,ko01110,ko01120,ko01200,ko01230,ko01240,ko04122
MADN0592	HILIC_negative	L-Cysteinesulfinic acid	Amino acid and Its metabolites	Amino acid derivatives	152	153.01	[M-H]-	C3H7NO4S	1b	1115-65-7	1549098	HMDB0000996	16345	-	C00606	134852	ko00270,ko00430,ko01100
MEDP0053	T3_positive	L-Dopa	Amino acid and Its metabolites	Amino acid derivatives	198.08	197.069	[M+H]+	C9H11NO4	1a	59-92-7	6047	HMDB0000181	15765	42	C00355	64943.4	ko00350,ko01100,ko01110
MW0107719P	T3_positive	Leu Glu	Amino acid and Its metabolites	Small Peptide	243.133	278.148	[M+H-H2O]+	C11H22N2O6	3	-	22820363	-	-	-	-	3.16364e+07	-
MEDP1776	T3_positive	Leu-Ala	Amino acid and Its metabolites	Small Peptide	203.14	202.132	[M+H]+	C9H18N2O3	1a	7298-84-2	81721	HMDB0028922	-	-	-	3.30713e+06	-
MW0152200P	T3_positive	Leu-Ala-His-Tyr-Asn	Amino acid and Its metabolites	Small Peptide	616.3	616.297	[M+]+	C28H40N8O8	3	-	-	-	-	-	-	3.09206e+07	-
MEDP2592*156	T3_positive	Leu-Arg	Amino acid and Its metabolites	Small Peptide	288.2	287.195	[M+H]+	C12H25N5O3	1a	26607-15-8	152914	-	-	-	C00107	9.56845e+06	ko02010,ko02030
MW0152218P	T3_positive	Leu-Arg-Asp-Leu-Tyr	Amino acid and Its metabolites	Small Peptide	679.378	678.37	[M+H]+	C31H50N8O9	3	-	-	-	-	-	-	1.37317e+07	-
MEDP2572	T3_positive	Leu-Asp	Amino acid and Its metabolites	Small Peptide	247.13	246.121	[M+H]+	C10H18N2O5	1a	32949-40-9	7019087	-	-	-	C00107	2.37206e+07	ko02010,ko02030
MW0152264N	T3_negative	Leu-Asp-His-Arg	Amino acid and Its metabolites	Small Peptide	538.267	539.282	[M-H]-	C22H37N9O7	3	-	-	-	-	-	-	376626	-
MW0168307P	T3_positive	Leu-Asp-Ser	Amino acid and Its metabolites	Small Peptide	316.151	333.154	[M+H-H2O]+	C13H23N3O7	3	-	71464621	-	-	-	-	378714	-
MW0152271P	T3_positive	Leu-Asp-Tyr-Arg-Glu	Amino acid and Its metabolites	Small Peptide	695.344	694.329	[M+H]+	C30H46N8O11	3	-	-	-	-	-	-	5.24504e+06	-
MW0152272HN	HILIC_negative	Leu-Asp-Val-Lys-His	Amino acid and Its metabolites	Small Peptide	609.333	610.344	[M-H]-	C27H46N8O8	2	-	-	-	-	-	-	248562	-
MW0107787N	T3_negative	Leucine enkephalin acetate salt	Amino acid and Its metabolites	Small Peptide	554.256	615.29	[M-H]-	C30H41N5O9	3	81678-16-2	90477426	-	-	-	-	1.61659e+07	-
MW0152598N	T3_negative	Leu-Enkephalin	Amino acid and Its metabolites	Small Peptide	554.259	555.269	[M-H]-	C28H37N5O7	1b	14-18-6	461776	HMDB0001045	103389	-	-	39117.6	-
MW0107793N	T3_negative	Leu-Gln	Amino acid and Its metabolites	Small Peptide	240.136	259.153	[M-H2O-H]-	C11H21N3O4	3	38062-69-0	1574950	HMDB0028927	-	-	-	1.35017e+06	-
MW0152284N	T3_negative	Leu-Gln-Asn-Arg	Amino acid and Its metabolites	Small Peptide	528.281	529.297	[M-H]-	C21H39N9O7	3	-	-	-	-	-	-	261912	-
MW0152303N	T3_negative	Leu-Gln-Tyr-Asp	Amino acid and Its metabolites	Small Peptide	536.233	537.243	[M-H]-	C24H35N5O9	3	-	-	-	-	-	-	1.74808e+06	-
MW0152304P	T3_positive	Leu-Gln-Tyr-Lys-Asn	Amino acid and Its metabolites	Small Peptide	665.347	664.354	[M+H]+	C30H48N8O9	3	-	-	-	-	-	-	3.12391e+06	-
MEDP2393*151	T3_positive	Leu-Glu	Amino acid and Its metabolites	Small Peptide	261.14	260.137	[M+H]+	C11H20N2O5	1a	16364-31-1	7009630	-	-	-	C00107	3.66801e+07	ko02010,ko02030
MW0152308P	T3_positive	Leu-Glu-Arg-Met-Phe	Amino acid and Its metabolites	Small Peptide	695.352	694.347	[M+H]+	C31H50N8O8S	3	-	-	-	-	-	-	570969	-
MW0152315N	T3_negative	Leu-Glu-Cys-Glu	Amino acid and Its metabolites	Small Peptide	491.176	492.189	[M-H]-	C19H32N4O9S	3	-	-	-	-	-	-	695861	-
MW0152322HN	HILIC_negative	Leu-Glu-Ile-Glu	Amino acid and Its metabolites	Small Peptide	501.252	502.264	[M-H]-	C22H38N4O9	3	-	-	-	-	-	-	1.51923e+06	-
MW0152324N	T3_negative	Leu-Glu-Lys-Glu	Amino acid and Its metabolites	Small Peptide	516.266	517.275	[M-H]-	C22H39N5O9	3	-	-	-	-	-	-	2.23036e+06	-
MW0152326N	T3_negative	Leu-Glu-Phe-Glu	Amino acid and Its metabolites	Small Peptide	535.229	536.248	[M-H]-	C25H36N4O9	3	-	-	-	-	-	-	147830	-
MW0152327P	T3_positive	Leu-Glu-Pro-His-Ile	Amino acid and Its metabolites	Small Peptide	608.336	607.333	[M+H]+	C28H45N7O8	2	-	-	-	-	-	-	7.45697e+06	-
MW0152336P	T3_positive	Leu-Gly-Ala-Pro-Gly	Amino acid and Its metabolites	Small Peptide	414.232	413.227	[M+H]+	C18H31N5O6	3	-	-	-	-	-	-	1.76106e+07	-
MW0152344P	T3_positive	Leu-Gly-His-Phe-Met	Amino acid and Its metabolites	Small Peptide	604.295	603.284	[M+H]+	C28H41N7O6S	3	-	-	-	-	-	-	9.11501e+06	-
MEDP1682	T3_positive	Leu-Gly-Phe	Amino acid and Its metabolites	Small Peptide	336.19	335.185	[M+H]+	C17H25N3O4	2	-	6994674	-	-	-	C00098	811008	ko02010
MW0152606N	T3_negative	Leu-Gly-Pro	Amino acid and Its metabolites	Small Peptide	284.161	285.169	[M-H]-	C13H23N3O4	3	10183-38-7	439585	-	-	-	C01833	175836	-
MW0152356HN	HILIC_negative	Leu-His-Gly-Phe-His	Amino acid and Its metabolites	Small Peptide	608.293	609.302	[M-H]-	C29H39N9O6	2	-	-	-	-	-	-	849150	-
MW0152359P	T3_positive	Leu-His-Ile-Asp	Amino acid and Its metabolites	Small Peptide	497.27	496.265	[M+H]+	C22H36N6O7	3	-	-	-	-	-	-	4.1684e+06	-
MEDN1689	T3_negative	Leu-Ile	Amino acid and Its metabolites	Small Peptide	243.17	244.179	[M-H]-	C12H24N2O3	3	36077-41-5	7010534	-	-	-	C00107	144453	ko02010,ko02030
MW0152369P	T3_positive	Leu-Ile-Asp	Amino acid and Its metabolites	Small Peptide	342.2	359.206	[M+H-H2O]+	C16H29N3O6	3	-	145456443	-	-	-	-	2.37517e+06	-
MW0152383N	T3_negative	Leu-Ile-Ser-Glu	Amino acid and Its metabolites	Small Peptide	459.245	460.253	[M-H]-	C20H36N4O8	3	-	-	-	-	-	-	1.86164e+06	-
MW0152386P	T3_positive	Leu-Ile-Tyr	Amino acid and Its metabolites	Small Peptide	430.23	407.242	[M+Na]+	C21H33N3O5	3	-	10364044	-	-	-	-	1.75741e+07	-
MEDP2307*144	T3_positive	Leu-Leu	Amino acid and Its metabolites	Small Peptide	245.19	244.179	[M+H]+	C12H24N2O3	1a	3303-31-9	76807	HMDB0028933	73531	-	C11332	1.08641e+07	-
MW0152390HN	HILIC_negative	Leu-Leu-Ala-Glu-Glu	Amino acid and Its metabolites	Small Peptide	572.289	573.301	[M-H]-	C25H43N5O10	3	-	-	-	-	-	-	507240	-
MEDP1672	T3_positive	Leu-Leu-Glu	Amino acid and Its metabolites	Small Peptide	374.23	373.221	[M+H]+	C17H31N3O6	3	20274-83-3	484684	-	-	-	C00098	4.78933e+06	ko02010
MW0152395P	T3_positive	Leu-Leu-Glu-Ser-Asp	Amino acid and Its metabolites	Small Peptide	576.286	575.28	[M+H]+	C24H41N5O11	3	-	-	-	-	-	-	5.27772e+06	-
MEDP1675	T3_positive	Leu-Leu-Gly	Amino acid and Its metabolites	Small Peptide	302.21	301.2	[M+H]+	C14H27N3O4	2	4464-36-2	7019089	-	-	-	C00098	4.25859e+06	ko02010
MEDP1683	T3_positive	Leu-Leu-Leu	Amino acid and Its metabolites	Small Peptide	358.27	357.263	[M+H]+	C18H35N3O4	3	10329-75-6	82546	-	-	-	C00098	4.15684e+06	ko02010
MEDP1684	T3_positive	Leu-Leu-Phe	Amino acid and Its metabolites	Small Peptide	392.25	391.247	[M+H]+	C21H33N3O4	2	74479-02-0	7408573	-	-	-	C00098	1.01103e+06	ko02010
MW0152417P	T3_positive	Leu-Lys-His-Glu	Amino acid and Its metabolites	Small Peptide	526.304	525.291	[M+H]+	C23H39N7O7	3	-	-	-	-	-	-	1.02901e+07	-
MEDP2442*249	T3_positive	Leu-Met	Amino acid and Its metabolites	Small Peptide	263.14	262.135	[M+H]+	C11H22N2O3S	1a	36077-39-1	7010529	-	-	-	C00107	2.13141e+06	ko02010,ko02030
MEDP1780	T3_positive	Leu-Phe	Amino acid and Its metabolites	Small Peptide	279.17	278.163	[M+H]+	C15H22N2O3	1a	3063-05-6	6992310	HMDB0013243	73585	-	C00107	8.94278e+06	ko02010,ko02030
MW0107747P	T3_positive	Leu-Phe-Asp	Amino acid and Its metabolites	Small Peptide	376.185	393.19	[M+H-H2O]+	C19H27N3O6	3	-	71464636	-	-	-	-	2.21329e+06	-
MW0152463P	T3_positive	Leu-Pro-Asn	Amino acid and Its metabolites	Small Peptide	343.196	342.19	[M+H]+	C15H26N4O5	3	-	145456501	-	-	-	-	8.61191e+06	-
MW0107750P	T3_positive	Leu-Pro-Leu	Amino acid and Its metabolites	Small Peptide	342.237	341.231	[M+H]+	C17H31N3O4	3	-	11667294	-	-	-	-	1.07167e+06	-
MW0152471P	T3_positive	Leu-Pro-Phe	Amino acid and Its metabolites	Small Peptide	398.209	375.216	[M+Na]+	C20H29N3O4	3	-	25183214	-	-	-	-	9.50584e+06	-
MW0152474P	T3_positive	Leu-Pro-Trp	Amino acid and Its metabolites	Small Peptide	415.232	414.227	[M+H]+	C22H30N4O4	3	-	145456509	-	-	-	-	5.7705e+06	-
MEDP1873	T3_positive	Leu-Pro-Tyr	Amino acid and Its metabolites	Small Peptide	392.22	391.211	[M+H]+	C20H29N3O5	3	65886-80-8	11234718	HMDB0007179	77129	-	C00098	846967	ko02010
MW0152475HN	HILIC_negative	Leu-Pro-Val-Leu-Glu	Amino acid and Its metabolites	Small Peptide	568.336	569.342	[M-H]-	C27H47N5O8	3	-	-	-	-	-	-	578679	-
MW0152484P	T3_positive	Leu-Ser-Gln-Pro-Lys	Amino acid and Its metabolites	Small Peptide	572.345	571.333	[M+H]+	C25H45N7O8	3	-	-	-	-	-	-	2.67004e+07	-
MW0152487P	T3_positive	Leu-Ser-Glu-Lys-Tyr	Amino acid and Its metabolites	Small Peptide	639.346	638.328	[M+H]+	C29H46N6O10	3	-	-	-	-	-	-	3.70172e+06	-
MW0152497P	T3_positive	Leu-Ser-Phe-Gln-Asp	Amino acid and Its metabolites	Small Peptide	626.317	608.281	[M+NH4]+	C27H40N6O10	3	-	-	-	-	-	-	830025	-
MW0152498P	T3_positive	Leu-Ser-Phe-Met-Gln	Amino acid and Its metabolites	Small Peptide	625.299	624.294	[M+H]+	C28H44N6O8S	3	-	-	-	-	-	-	1.62357e+07	-
MEDP2396*142	T3_positive	Leu-Thr	Amino acid and Its metabolites	Small Peptide	233.15	232.14	[M+H]+	C10H20N2O4	1a	-	10353878	-	-	-	C00107	5.40489e+06	ko02010,ko02030
MW0152516P	T3_positive	Leu-Thr-Phe-Gln-Met	Amino acid and Its metabolites	Small Peptide	639.309	638.31	[M+H]+	C29H46N6O8S	3	-	-	-	-	-	-	3.62432e+07	-
MW0152521P	T3_positive	Leu-Thr-Thr-Glu-Glu	Amino acid and Its metabolites	Small Peptide	592.273	591.275	[M+H]+	C24H41N5O12	3	-	-	-	-	-	-	1.27401e+07	-
MEDP2466*258	T3_positive	Leu-Trp	Amino acid and Its metabolites	Small Peptide	318.18	317.174	[M+H]+	C17H23N3O3	1a	5156-22-9	6992319	-	-	-	C00107	2.71983e+06	ko02010,ko02030
MW0152526P	T3_positive	Leu-Trp-Asn-Gly-Asp	Amino acid and Its metabolites	Small Peptide	604.283	603.265	[M+H]+	C27H37N7O9	3	-	-	-	-	-	-	2.19107e+07	-
MEDN1999N	T3_negative	Leu-Tyr	Amino acid and Its metabolites	Small Peptide	275.14	294.158	[M-H2O-H]-	C15H22N2O4	3	-	273262	HMDB0028941	-	-	-	1.75582e+06	-
MW0152537HN	HILIC_negative	Leu-Tyr-Asp-Lys	Amino acid and Its metabolites	Small Peptide	518.256	537.28	[M-H2O-H]-	C25H39N5O8	3	-	-	-	-	-	-	2.34237e+07	-
MW0152539P	T3_positive	Leu-Tyr-Gln-Glu	Amino acid and Its metabolites	Small Peptide	569.289	551.259	[M+NH4]+	C25H37N5O9	3	-	-	-	-	-	-	1.23663e+07	-
MW0152547HN	HILIC_negative	Leu-Tyr-Phe-Lys	Amino acid and Its metabolites	Small Peptide	568.307	569.321	[M-H]-	C30H43N5O6	2	-	-	-	-	-	-	1.71153e+07	-
MW0152549P	T3_positive	Leu-Tyr-Ser-Lys-Ser	Amino acid and Its metabolites	Small Peptide	597.332	596.317	[M+H]+	C27H44N6O9	3	-	-	-	-	-	-	3.12737e+06	-
MEDP1506	T3_positive	Leu-Val	Amino acid and Its metabolites	Small Peptide	231.17	230.163	[M+H]+	C11H22N2O3	1a	13588-95-9	6993116	HMDB0028942	-	-	C00107	5.19566e+06	ko02010,ko02030
MW0152556HN	HILIC_negative	Leu-Val-Ala-Glu	Amino acid and Its metabolites	Small Peptide	475.236	430.243	[M+HCOO]-	C19H34N4O7	3	-	-	-	-	-	-	463682	-
MW0107770P	T3_positive	Leu-Val-Leu	Amino acid and Its metabolites	Small Peptide	344.252	343.247	[M+H]+	C17H33N3O4	3	58337-01-2	11515702	-	-	-	-	593615	-
MW0152570P	T3_positive	Leu-Val-Thr-Leu-Ala	Amino acid and Its metabolites	Small Peptide	516.336	515.332	[M+H]+	C24H45N5O7	3	-	-	-	-	-	-	497612	-
MADN0003	HILIC_negative	L-Glutamic Acid	Amino acid and Its metabolites	Amino acids	146.05	147.053	[M-H]-	C5H9NO4	1a	56-86-0	33032	HMDB0000148	16015	5174	C00025	1.07721e+08	ko00220,ko00250,ko00330,ko00332,ko00340,ko00430,ko00470,ko00480,ko00630,ko00650,ko00660,ko00860,ko00910,ko00970,ko00998,ko01100,ko01110,ko01120,ko01200,ko01210,ko01230,ko01240,ko02010,ko02020
MEDN0046	HILIC_negative	L-Glutamine	Amino acid and Its metabolites	Amino acids	145.06	146.069	[M-H]-	C5H10N2O3	1a	56-85-9	5961	HMDB0000641	18050	5614	C00064	27863.6	ko00220,ko00230,ko00240,ko00250,ko00470,ko00630,ko00750,ko00910,ko00970,ko01100,ko01120,ko01230,ko01232,ko01240,ko02010,ko02020
MADN0001	HILIC_negative	L-Glycine	Amino acid and Its metabolites	Amino acids	74.02	75.032	[M-H]-	C2H5NO2	1b	56-40-6	750	HMDB0000123	15428	20	C00037	1.4595e+06	ko00230,ko00260,ko00310,ko00460,ko00470,ko00480,ko00630,ko00680,ko00730,ko00785,ko00860,ko00970,ko01100,ko01110,ko01120,ko01200,ko01230,ko01240,ko01502,ko02010
MW0107334P	T3_positive	L-Histidine	Amino acid and Its metabolites	Amino acids	156.076	155.069	[M+H]+	C6H9N3O2	1a	71-00-1	6274	HMDB0000177	15971	21	C00135	2.79876e+07	ko00340,ko00410,ko00470,ko00970,ko01100,ko01110,ko01230,ko02010
MW0153223HN	HILIC_negative	L-Histidine,L-lysyl-	Amino acid and Its metabolites	Small Peptide	328.167	283.164	[M+HCOO]-	C12H21N5O3	3	-	14208651	HMDB0028953	-	-	-	6.39799e+06	-
MEDN1890	HILIC_negative	L-Histidinol	Amino acid and Its metabolites	Amino acid derivatives	140.08	141.17	[M-H]-	C6H11N3O	1b	4836-52-6	165271	-	-	-	C00860	60066	ko00340,ko01100,ko01110,ko01230
MEDP0387	T3_positive	L-Homoarginine	Amino acid and Its metabolites	Amino acids	189.13	188.127	[M+H]+	C7H16N4O2	1a	156-86-5	9085	HMDB0000670	27747	5640	C01924	169865	-
MEDN0047	HILIC_negative	L-Homocitrulline	Amino acid and Its metabolites	Amino acids	188.1	189.111	[M-H]-	C7H15N3O3	1a	1190-49-4	65072	HMDB0000679	17443	46	C02427	939607	-
MEDN0048	HILIC_negative	L-Homocystine	Amino acid and Its metabolites	Amino acids	267.05	268.055	[M-H]-	C8H16N2O4S2	1b	626-72-2	439579	HMDB0000676	89698	-	C01817	282827	ko00270
MEDP2084*127	T3_positive	L-Homophenylalanine	Amino acid and Its metabolites	Amino acid derivatives	180.1	179.095	[M+H]+	C10H13NO2	1a	943-73-7	2724505	-	-	-	C17235	65035	ko00400,ko01100,ko01110,ko01210
MW0107891HN	HILIC_negative	Lisinopril	Amino acid and Its metabolites	Small Peptide	440.197	405.226	[M+Cl]-	C21H31N3O5	3	-	69862941	HMDB0001938	43755	1009	-	729172	-
MEDP1144	T3_positive	L-Isoleucine	Amino acid and Its metabolites	Amino acids	132.1	131.095	[M+H]+	C6H13NO2	2	73-32-5	6306	HMDB0000172	17191	5193	C00407	2.79281e+07	ko00280,ko00290,ko00460,ko00970,ko01100,ko01110,ko01210,ko01230,ko02010
MW0107513N	T3_negative	L-Isoleucyl-L-threonine	Amino acid and Its metabolites	Small Peptide	231.134	232.142	[M-H]-	C10H20N2O4	3	59652-61-8	44298493	HMDB0028917	-	-	-	1.67259e+06	-
MEDN0322	T3_negative	L-kynurenine	Amino acid and Its metabolites	Amino acid derivatives	207.08	208.085	[M-H]-	C10H12N2O3	1a	343-65-7	161166	HMDB0000684	16946	72	C00328	8302.93	ko00380,ko01100,ko01240
MEDP0020	T3_positive	L-Methionine	Amino acid and Its metabolites	Amino acids	150.06	149.051	[M+H]+	C5H11NO2S	1a	63-68-3	6137	HMDB0000696	16643	5664	C00073	1.3846e+08	ko00270,ko00470,ko00970,ko00999,ko01100,ko01110,ko01210,ko01230,ko01240
MEDN1956	T3_negative	L-methionylglycine	Amino acid and Its metabolites	Amino acid derivatives	205.07	206.073	[M-H]-	C7H14N2O3S	1b	7403-12-5	6992930	-	-	-	-	54472.7	-
MEDP2322	T3_positive	L-NIO-hydrochloride	Amino acid and Its metabolites	Amino acid derivatives	174.12	173.116	[M+H]+	C7H15N3O2	1a	36889-13-1	107984	-	-	-	-	2.86863e+06	-
MEDP0519*114	T3_positive	L-Norleucine	Amino acid and Its metabolites	Amino acids	132.1	131.095	[M+H]+	C6H13NO2	1a	327-57-1	21236	HMDB0001645	18347	6334	C01933	1.40098e+07	-
MEDP1778*110	T3_positive	L-Norvaline	Amino acid and Its metabolites	Amino acids	118.09	117.079	[M+H]+	C5H11NO2	1a	6600-40-4	65098	-	-	-	C01826	6.45405e+07	-
MEDP0012	T3_positive	L-Ornithine	Amino acid and Its metabolites	Amino acids	133.1	132.09	[M+H]+	C5H12N2O2	1a	3184-13-2	6262	HMDB0000214	15729	27	C00077	3.87961e+06	ko00220,ko00330,ko00470,ko00480,ko00998,ko01100,ko01110,ko01210,ko01230,ko02010
MEDN0015	T3_negative	L-Phenylalanine	Amino acid and Its metabolites	Amino acids	164.07	165.079	[M-H]-	C9H11NO2	1a	63-91-2	6140	HMDB0000159	17295	28	C00079	1.57206e+08	ko00360,ko00400,ko00460,ko00470,ko00970,ko00999,ko01100,ko01110,ko01210,ko01230,ko02010
MEDP0022*108	T3_positive	L-Proline	Amino acid and Its metabolites	Amino acids	116.07	115.063	[M+H]+	C5H9NO2	1a	147-85-3	145742	HMDB0000162	17203	29	C00148	6.06104e+06	ko00330,ko00332,ko00401,ko00470,ko00970,ko01100,ko01110,ko01230,ko02010
MW0109389N	T3_negative	L-Prolyl-4-hydroxy-L-prolin	Amino acid and Its metabolites	Small Peptide	455.214	228.111	[2M-H]-	C10H16N2O4	3	-	3952518	HMDB0256781	-	-	-	4.47595e+06	-
MEDN0049	T3_negative	L-Saccharopine	Amino acid and Its metabolites	Amino acids	275.12	276.132	[M-H]-	C11H20N2O6	1a	997-68-2	160556	HMDB0000279	16927	383	C00449	1.30064e+06	ko00300,ko00310,ko01100,ko01110,ko01230
MEDN0018	HILIC_negative	L-Serine	Amino acid and Its metabolites	Amino acids	104.04	105.043	[M-H]-	C3H7NO3	1a	56-45-1	5951	HMDB0000187	17115	5203	C00065	974650	ko00260,ko00261,ko00270,ko00460,ko00470,ko00564,ko00600,ko00630,ko00680,ko00920,ko00970,ko00998,ko01054,ko01100,ko01110,ko01120,ko01200,ko01230,ko01240,ko01502,ko02010
MEDN0050	HILIC_negative	L-Theanine	Amino acid and Its metabolites	Amino acids	173.09	174.1	[M-H]-	C7H14N2O3	1b	3081-61-6	439378	HMDB0034365	17394	-	C01047	2.00653e+06	-
MEDN1686*018	T3_negative	L-threo-3-Methylaspartate	Amino acid and Its metabolites	Amino acid derivatives	146.05	147.053	[M-H]-	C5H9NO4	3	6061-13-8	440064	-	-	-	C03618	2.22142e+07	ko00630,ko00660,ko01100,ko01120,ko01200
MEDN0005*177	HILIC_negative	L-Threonine	Amino acid and Its metabolites	Amino acids	118.05	119.058	[M-H]-	C4H9NO3	1a	72-19-5	6288	HMDB0000167	16857	32	C00188	2.47954e+07	ko00260,ko00261,ko00290,ko00470,ko00860,ko00970,ko01100,ko01110,ko01120,ko01230,ko02010
MEDN0019	T3_negative	L-Tryptophan	Amino acid and Its metabolites	Amino acids	203.08	204.09	[M-H]-	C11H12N2O2	1a	73-22-3	6305	HMDB0000929	16828	5879	C00078	2.73053e+07	ko00260,ko00380,ko00400,ko00970,ko00999,ko01100,ko01110,ko01210,ko01230,ko01240
MEDP0891	T3_positive	L-Tryptophanamide	Amino acid and Its metabolites	Amino acid derivatives	204.11	203.106	[M+H]+	C11H13N3O	1b	20696-57-5	439356	HMDB0013318	791437	-	C00977	430015	-
MEDN0006*198	T3_negative	L-Tyrosine	Amino acid and Its metabolites	Amino acids	180.07	181.074	[M-H]-	C9H11NO3	1a	60-18-4	6057	HMDB0000158	17895	34	C00082	2.34635e+07	ko00130,ko00261,ko00350,ko00360,ko00400,ko00401,ko00460,ko00680,ko00730,ko00970,ko00998,ko00999,ko01100,ko01110,ko01210,ko01230,ko01240
MW0110238HN	HILIC_negative	L-Tyrosyl-L-Asparagine	Amino acid and Its metabolites	Amino acid derivatives	276.096	295.117	[M-H2O-H]-	C13H17N3O5	3	-	44230566	HMDB0029100	-	-	-	238602	-
MW0110310N	T3_negative	L-Tyrosyl-L-Threonine	Amino acid and Its metabolites	Small Peptide	281.114	282.122	[M-H]-	C13H18N2O5	3	-	25206828	HMDB0029115	-	-	-	60468.1	-
MEDP0026*110	T3_positive	L-Valine	Amino acid and Its metabolites	Amino acids	118.09	117.079	[M+H]+	C5H11NO2	1a	72-18-4	6287	HMDB0000883	16414	5842	C00183	6.45405e+07	ko00280,ko00290,ko00311,ko00460,ko00770,ko00970,ko01100,ko01110,ko01210,ko01230,ko01240,ko02010
MW0153215P	T3_positive	Lys-Abu-OH	Amino acid and Its metabolites	Small Peptide	357.178	339.143	[M+NH4]+	C15H21N3O6	3	-	-	-	-	-	-	2.2419e+07	-
MW0152858P	T3_positive	Lys-Ala-Val	Amino acid and Its metabolites	Small Peptide	317.217	316.211	[M+H]+	C14H28N4O4	3	-	11278517	-	-	-	-	5.76807e+06	-
MEDP2578	T3_positive	Lys-Asn	Amino acid and Its metabolites	Small Peptide	261.16	260.148	[M+H]+	C10H20N4O4	1b	19908-06-6	11219156	HMDB0028946	-	-	C00107	3.42405e+06	ko02010,ko02030
MW0152883P	T3_positive	Lys-Asn-Gly-Glu-Arg	Amino acid and Its metabolites	Small Peptide	603.314	602.314	[M+H]+	C23H42N10O9	3	-	-	-	-	-	-	4.12321e+06	-
MW0152888P	T3_positive	Lys-Asn-Leu-Tyr-Thr	Amino acid and Its metabolites	Small Peptide	655.376	637.344	[M+NH4]+	C29H47N7O9	3	-	-	-	-	-	-	6.02726e+07	-
MEDN2129*175	HILIC_negative	Lys-Asp	Amino acid and Its metabolites	Small Peptide	260.13	261.133	[M-H]-	C10H19N3O5	1b	20556-18-7	6426943	HMDB0028947	-	-	C00107	1.30843e+06	ko02010,ko02030
MW0152904HN	HILIC_negative	Lys-Asp-Leu-Glu	Amino acid and Its metabolites	Small Peptide	502.247	503.259	[M-H]-	C21H37N5O9	3	-	-	-	-	-	-	1.887e+06	-
MW0152908P	T3_positive	Lys-Asp-Phe	Amino acid and Its metabolites	Small Peptide	409.208	408.201	[M+H]+	C19H28N4O6	3	-	145456616	-	-	-	-	1.18059e+06	-
MW0152909P	T3_positive	Lys-Asp-Pro-Ala-Asp	Amino acid and Its metabolites	Small Peptide	545.248	544.249	[M+H]+	C22H36N6O10	3	-	-	-	-	-	-	438259	-
MW0107995P	T3_positive	Lys-Asp-Tyr	Amino acid and Its metabolites	Small Peptide	442.23	424.196	[M+NH4]+	C19H28N4O7	3	-	24889972	-	-	-	-	2.38931e+07	-
MW0152916P	T3_positive	Lys-Asp-Tyr-Glu-Leu	Amino acid and Its metabolites	Small Peptide	667.329	666.322	[M+H]+	C30H46N6O11	3	-	-	-	-	-	-	3.48956e+06	-
MW0152964P	T3_positive	Lys-Glu-Ser-Leu-Ser	Amino acid and Its metabolites	Small Peptide	563.308	562.296	[M+H]+	C23H42N6O10	3	-	-	-	-	-	-	650348	-
MW0152967HN	HILIC_negative	Lys-Glu-Thr-Glu	Amino acid and Its metabolites	Small Peptide	504.234	505.238	[M-H]-	C20H35N5O10	3	-	-	-	-	-	-	67576.9	-
MEDP2545*134	T3_positive	Lys-Gly	Amino acid and Its metabolites	Small Peptide	204.13	203.126	[M+H]+	C8H17N3O3	1b	7563-03-3	7022320	HMDB0028951	-	-	C00107	1.71126e+07	ko02010,ko02030
MW0108097HN	HILIC_negative	Lys-His	Amino acid and Its metabolites	Small Peptide	390.146	283.164	[M-H]-	C12H21N5O3	1b	35170-01-5	9857010	HMDB0028953	-	-	-	186321	-
MW0152985P	T3_positive	Lys-His-Gln	Amino acid and Its metabolites	Small Peptide	411.222	411.223	[M+]+	C17H29N7O5	3	-	145456669	-	-	-	-	570574	-
MW0152990P	T3_positive	Lys-His-Ile-Glu-Glu	Amino acid and Its metabolites	Small Peptide	655.339	654.334	[M+H]+	C28H46N8O10	3	-	-	-	-	-	-	4.78533e+07	-
MW0152997P	T3_positive	Lys-His-Tyr	Amino acid and Its metabolites	Small Peptide	446.225	446.228	[M+]+	C21H30N6O5	3	-	145456680	-	-	-	-	4.65787e+07	-
MW0152998P	T3_positive	Lys-His-Tyr-Arg	Amino acid and Its metabolites	Small Peptide	603.34	602.329	[M+H]+	C27H42N10O6	2	-	-	-	-	-	-	6.99578e+06	-
MW0153225N	T3_negative	Lys-HoPhe-OH	Amino acid and Its metabolites	Small Peptide	414.162	415.174	[M-H]-	C21H25N3O6	3	-	-	-	-	-	-	11988.8	-
MEDP2371	T3_positive	Lys-Ile	Amino acid and Its metabolites	Small Peptide	260.2	259.19	[M+H]+	C12H25N3O3	1b	20556-13-2	7010499	HMDB0028954	-	-	C00107	1.66251e+07	ko02010,ko02030
MW0153013P	T3_positive	Lys-Ile-Ile	Amino acid and Its metabolites	Small Peptide	373.279	372.274	[M+H]+	C18H36N4O4	3	-	145456688	-	-	-	-	837696	-
MEDP0011	T3_positive	Lysine	Amino acid and Its metabolites	Amino acids	147.11	146.106	[M+H]+	C6H14N2O2	1a	56-87-1	5962	HMDB0000182	18019	5200	C00047	7.50023e+06	ko00300,ko00310,ko00470,ko00780,ko00970,ko01100,ko01110,ko01120,ko01210,ko01230,ko02010
MEDP2376	T3_positive	Lys-Leu	Amino acid and Its metabolites	Small Peptide	260.2	259.19	[M+H]+	C12H25N3O3	1a	7369-79-1	7016103	HMDB0028955	-	-	C00107	7.08425e+06	ko02010,ko02030
MW0108101N	T3_negative	Lys-Lys	Amino acid and Its metabolites	Small Peptide	381.177	274.2	[M-H]-	C12H26N4O3	1b	13184-13-9	128837	HMDB0028956	-	-	-	2.20173e+06	-
MW0153054P	T3_positive	Lys-Lys-Asn-Pro-Gln	Amino acid and Its metabolites	Small Peptide	614.35	613.355	[M+H]+	C26H47N9O8	3	-	-	-	-	-	-	5.34906e+06	-
MW0153068P	T3_positive	Lys-Lys-Thr	Amino acid and Its metabolites	Small Peptide	393.285	375.248	[M+NH4]+	C16H33N5O5	2	-	145456722	-	-	-	-	973937	-
MEDP2380	T3_positive	Lys-Met	Amino acid and Its metabolites	Small Peptide	278.15	277.145	[M+H]+	C11H23N3O3S	1b	97729-52-7	7016114	-	-	-	C00107	951953	ko02010,ko02030
MW0153085P	T3_positive	Lys-Met-Val-Ser-Arg	Amino acid and Its metabolites	Small Peptide	619.344	619.348	[M+]+	C25H49N9O7S	3	-	-	-	-	-	-	502629	-
MEDP2596	T3_positive	Lys-Phe	Amino acid and Its metabolites	Small Peptide	294.18	293.173	[M+H]+	C15H23N3O3	1b	6235-35-4	151410	HMDB0015371	5296	-	C00107	3.62278e+06	ko02010,ko02030
MW0153108N	T3_negative	Lys-Phe-Tyr	Amino acid and Its metabolites	Small Peptide	455.223	456.237	[M-H]-	C24H32N4O5	3	63958-93-0	6710772	-	-	-	-	809716	-
MEDP2310	T3_positive	Lys-Pro	Amino acid and Its metabolites	Small Peptide	244.17	243.158	[M+H]+	C11H21N3O3	1b	52766-27-5	171204	-	-	-	C00107	1.18843e+06	ko02010,ko02030
MEDP2318	T3_positive	Lys-Ser	Amino acid and Its metabolites	Small Peptide	234.14	233.137	[M+H]+	C9H19N3O4	1a	6665-19-6	151428	-	-	-	C00107	5.26362e+06	ko02010,ko02030
MW0153135P	T3_positive	Lys-Ser-Phe-Glu	Amino acid and Its metabolites	Small Peptide	510.256	509.249	[M+H]+	C23H35N5O8	3	-	-	-	-	-	-	3.74176e+06	-
MEDN2123	T3_negative	Lys-Thr	Amino acid and Its metabolites	Small Peptide	246.15	247.154	[M-H]-	C10H21N3O4	1a	97791-84-9	7010718	HMDB0028961	-	-	C00107	6.15281e+06	ko02010,ko02030
MW0153142P	T3_positive	Lys-Thr-Ala-Lys-Asp	Amino acid and Its metabolites	Small Peptide	562.328	561.312	[M+H]+	C23H43N7O9	3	-	-	-	-	-	-	8501.13	-
MW0153149P	T3_positive	Lys-Thr-Glu-Lys-Ala	Amino acid and Its metabolites	Small Peptide	576.331	575.328	[M+H]+	C24H45N7O9	3	-	-	-	-	-	-	32653.5	-
MW0153160N	T3_negative	Lys-Thr-Ser-Asp	Amino acid and Its metabolites	Small Peptide	484.186	449.212	[M+Cl]-	C17H31N5O9	3	-	-	-	-	-	-	710121	-
MEDP2610	T3_positive	Lys-Trp	Amino acid and Its metabolites	Small Peptide	333.17	332.185	[M+H]+	C17H24N4O3	1b	50674-18-5	4369395	HMDB0028962	-	-	C00107	3.96518e+06	ko02010,ko02030
MEDP2605	T3_positive	Lys-Tyr	Amino acid and Its metabolites	Small Peptide	310.18	309.169	[M+H]+	C15H23N3O4	1b	35978-98-4	7021820	-	-	-	C00107	5.83081e+06	ko02010,ko02030
MW0153176P	T3_positive	Lys-Tyr-Gln-Glu-Ala	Amino acid and Its metabolites	Small Peptide	638.313	637.307	[M+H]+	C28H43N7O10	3	-	-	-	-	-	-	3.74073e+07	-
MW0153180P	T3_positive	Lys-Tyr-Ile-Glu	Amino acid and Its metabolites	Small Peptide	569.326	551.296	[M+NH4]+	C26H41N5O8	3	-	-	-	-	-	-	1.52793e+07	-
MW0153282N	T3_negative	Lys-TyrMe-OH	Amino acid and Its metabolites	Small Peptide	430.156	431.169	[M-H]-	C21H25N3O7	3	-	-	-	-	-	-	5.68744e+06	-
MW0153186P	T3_positive	Lys-Tyr-Thr-Ser-Ser	Amino acid and Its metabolites	Small Peptide	585.289	584.281	[M+H]+	C25H40N6O10	3	-	-	-	-	-	-	2.17827e+07	-
MW0153187P	T3_positive	Lys-Tyr-Tyr	Amino acid and Its metabolites	Small Peptide	473.234	472.232	[M+H]+	C24H32N4O6	3	-	145456812	-	-	-	-	2.91133e+07	-
MEDP2329	T3_positive	Lys-Val	Amino acid and Its metabolites	Small Peptide	246.18	245.174	[M+H]+	C11H23N3O3	1b	20556-11-0	6992341	HMDB0028964	-	-	C00107	2.51275e+06	ko02010,ko02030
MW0153203P	T3_positive	Lys-Val-Ile-Arg	Amino acid and Its metabolites	Small Peptide	515.365	514.359	[M+H]+	C23H46N8O5	3	-	-	-	-	-	-	17569.6	-
MW0108138N	T3_negative	Merodesmosine	Amino acid and Its metabolites	Amino acid derivatives	401.239	402.248	[M-H]-	C18H34N4O6	3	17096-97-8	131751013	HMDB0030407	-	-	-	2.08567e+06	-
MEDP2583	T3_positive	Met-Asn	Amino acid and Its metabolites	Small Peptide	264.1	263.093	[M+H]+	C9H17N3O4S	1b	36261-61-7	333467	-	-	-	C00107	73923.2	ko02010,ko02030
MW0108144P	T3_positive	Met-Asn-Lys	Amino acid and Its metabolites	Small Peptide	392.197	391.189	[M+H]+	C15H29N5O5S1	3	-	10222063	-	-	-	-	6.02122e+06	-
MEDN1950	T3_negative	Met-Asp	Amino acid and Its metabolites	Small Peptide	263.07	264.078	[M-H]-	C9H16N2O5S	1b	14595-65-4	7009610	-	-	-	C00107	32496.1	ko02010,ko02030
MW0153753N	T3_negative	MET-enkephalin	Amino acid and Its metabolites	Small Peptide	572.231	573.226	[M-H]-	C27H35N5O7S	3	58569-55-4	443363	-	-	-	C75740	7.04554e+06	-
MEDP2373	T3_positive	Met-Gln	Amino acid and Its metabolites	Small Peptide	278.12	277.109	[M+H]+	C10H19N3O4S	1a	36261-62-8	7020114	-	-	-	C00107	147344	ko02010,ko02030
MW0153538P	T3_positive	Met-Gln-Pro-Arg-Val	Amino acid and Its metabolites	Small Peptide	629.327	629.332	[M+]+	C26H47N9O7S	3	-	-	-	-	-	-	64298.5	-
MEDP1511	T3_positive	Met-Glu	Amino acid and Its metabolites	Small Peptide	279.1	278.094	[M+H]+	C10H18N2O5S	1b	14517-44-3	7015689	-	-	-	C00107	150056	ko02010,ko02030
MW0153544P	T3_positive	Met-Glu-Ile	Amino acid and Its metabolites	Small Peptide	392.182	391.178	[M+H]+	C16H29N3O6S1	3	-	145456928	-	-	-	-	3.51796e+06	-
MW0153546P	T3_positive	Met-Glu-Leu-Tyr-Arg	Amino acid and Its metabolites	Small Peptide	711.343	710.342	[M+H]+	C31H50N8O9S	3	-	-	-	-	-	-	7.46049e+06	-
MEDN0051	HILIC_negative	Methionine Sulfoxide	Amino acid and Its metabolites	Amino acid derivatives	164.04	165.046	[M-H]-	C5H11NO3S	1b	62697-73-8	847	HMDB0002005	17016	6428	C02989	429842	ko00270,ko01100
MW0153775N	T3_negative	METHIONYL-LEUCYLPHENYLALANINE	Amino acid and Its metabolites	Amino acids	408.193	409.204	[M-H]-	C20H31N3O4S	3	-	-	-	-	-	-	1.21939e+06	-
MEDP0685*235	T3_positive	Methylcysteine	Amino acid and Its metabolites	Amino acids	136.04	135.035	[M+H]+	C4H9NO2S	1a	7728-98-5	225710	HMDB0002108	45658	6490	C22040	2.15944e+07	ko02010
MW0153595P	T3_positive	Met-Leu-Gly-Gln-Thr	Amino acid and Its metabolites	Small Peptide	548.26	548.263	[M+]+	C22H40N6O8S	3	-	-	-	-	-	-	2.66895e+06	-
MEDP2589	T3_positive	Met-Met	Amino acid and Its metabolites	Small Peptide	281.1	280.092	[M+H]+	C10H20N2O3S2	1b	7349-78-2	6993082	-	-	-	C00107	139692	ko02010,ko02030
MEDP2598	T3_positive	Met-Phe	Amino acid and Its metabolites	Small Peptide	297.13	296.119	[M+H]+	C14H20N2O3S	1a	14492-14-9	6992350	-	-	-	C00107	506977	ko02010,ko02030
MW0153632P	T3_positive	Met-Phe-Ile	Amino acid and Its metabolites	Small Peptide	410.21	409.204	[M+H]+	C20H31N3O4S1	2	-	145457034	-	-	-	-	2.34823e+06	-
MW0153653P	T3_positive	Met-Pro-Thr-Phe-Gln	Amino acid and Its metabolites	Small Peptide	623.286	622.278	[M+H]+	C28H42N6O8S	3	-	-	-	-	-	-	338477	-
MEDP2564	T3_positive	Met-Ser	Amino acid and Its metabolites	Small Peptide	237.09	236.083	[M+H]+	C8H16N2O4S	1b	14517-43-2	7009592	-	-	-	C00107	43467.7	ko02010,ko02030
MW0153665P	T3_positive	Met-Ser-Phe-Thr-Phe	Amino acid and Its metabolites	Small Peptide	632.262	631.268	[M+H]+	C30H41N5O8S	3	-	-	-	-	-	-	8.84211e+06	-
MW0153672P	T3_positive	Met-Thr-Asn-Leu-Gly	Amino acid and Its metabolites	Small Peptide	535.251	534.247	[M+H]+	C21H38N6O8S	3	-	-	-	-	-	-	3.13531e+07	-
MEDP2606	T3_positive	Met-Tyr	Amino acid and Its metabolites	Small Peptide	313.12	312.114	[M+H]+	C14H20N2O4S	1b	13589-04-3	7009558	-	-	-	C00107	212884	ko02010,ko02030
MW0153716P	T3_positive	Met-Val-His-Leu-Thr	Amino acid and Its metabolites	Small Peptide	599.316	599.31	[M+]+	C26H45N7O7S	3	-	-	-	-	-	-	108260	-
MW0153723P	T3_positive	Met-Val-Trp	Amino acid and Its metabolites	Small Peptide	417.194	434.199	[M+H-H2O]+	C21H30N4O4S1	3	-	54168618	-	-	-	-	1.63076e+06	-
MW0155755N	T3_negative	Mikamycin B	Amino acid and Its metabolites	Amino acids	865.407	866.396	[M-H]-	C45H54N8O10	3	-	14974	HMDB0256777	-	-	C11615	120051	ko01054
MW0159537N	T3_negative	Morphiceptin	Amino acid and Its metabolites	Small Peptide	580.273	521.264	[M+CH3COO]-	C28H35N5O5	3	74135-04-9	119303	HMDB0005777	422134	-	-	1.35791e+06	-
MEDP1354	T3_positive	Mycosporine-serinol	Amino acid and Its metabolites	Amino acid derivatives	262.13	261.121	[M+H]+	C11H19NO6	3	59719-29-8	442866	-	-	-	C10607	172163	-
MEDP1962	T3_positive	N-(3-Indolylacetyl)-L-alanine	Amino acid and Its metabolites	Amino acid derivatives	247.11	246.1	[M+H]+	C13H14N2O3	2	57105-39-2	644225	-	-	-	-	68852.9	-
MW0108426HN	HILIC_negative	N-(3-Indolylacetyl)-L-isoleucine	Amino acid and Its metabolites	Amino acid derivatives	287.138	288.147	[M-H]-	C16H20N2O3	3	57105-45-0	644226	-	-	-	-	228955	-
MEDP2320	T3_positive	N(6),N(6)-Dimethyl-L-lysine	Amino acid and Its metabolites	Amino acids	175.14	174.137	[M+H]+	C8H18N2O2	1b	2259-86-1	193344	-	-	-	-	1.96162e+06	-
MEDP1913	T3_positive	N(Alpha)-Acetyl-Epsilon-(2-Propenal)Lysine	Amino acid and Its metabolites	Small Peptide	243.13	242.127	[M+H]+	C11H18N2O4	3	99124-74-0	6438822	-	-	-	-	3.31974e+07	-
MEDP0061	T3_positive	N,N-Dimethylglycine	Amino acid and Its metabolites	Amino acid derivatives	104.07	103.063	[M+H]+	C4H9NO2	1a	1118-68-9	673	HMDB0000092	17724	277	C01026	432779	ko00260,ko01100
MEDP1662	T3_positive	N6,N6,N6-Trimethyl-L-lysine	Amino acid and Its metabolites	Amino acid derivatives	189.16	188.153	[M+H]+	C9H20N2O2	2	-	440120	-	-	-	C03793	7.98704e+06	ko00310,ko01100
MEDN0052	HILIC_negative	N6-Acetyl-L-Lysine	Amino acid and Its metabolites	Amino acid derivatives	187.11	188.116	[M-H]-	C8H16N2O3	1b	692-04-6	92832	HMDB0000206	17752	5216	C02727	1.46403e+06	ko00310,ko01100
MEDN0460	T3_negative	N8-Acetylspermidine	Amino acid and Its metabolites	Amino acid derivatives	188.18	189.184	[M-H]-	C9H23N3O	1b	34450-15-2	123689	HMDB0002189	27911	6535	C01029	73010.1	-
MW0108607HN	HILIC_negative	N-Acetylasparagine	Amino acid and Its metabolites	Amino acid derivatives	173.066	174.064	[M-H]-	C6H10N2O4	3	4033-40-3	99715	HMDB0006028	-	-	-	1.22316e+06	-
MEDP2047	T3_positive	N-Acetyl-Asp-Glu	Amino acid and Its metabolites	Small Peptide	305.1	304.091	[M+H]+	C11H16N2O8	1b	3106-85-2	188803	HMDB0001067	95120	-	C12270	689065	ko00250,ko01100
MEDN0818*010	T3_negative	N-acetyl-beta-alanine	Amino acid and Its metabolites	Amino acid derivatives	130.05	131.058	[M-H]-	C5H9NO3	1a	3025-95-4	76406	HMDB0061880	16682	-	C01073	1.74106e+07	ko00410
MEDP2478*244	T3_positive	N-acetyl-D-phenylalanine	Amino acid and Its metabolites	Amino acid derivatives	208.1	207.09	[M+H]+	C11H13NO3	1b	10172-89-1	101184	-	-	-	C05620	1.10695e+07	ko00470,ko01100
MEDN1659	T3_negative	N-Acetyl-D-Tryptophan	Amino acid and Its metabolites	Amino acid derivatives	245.09	246.1	[M-H]-	C13H14N2O3	3	2280-01-5	439917	-	-	-	C03137	220342	-
MEDP0373	T3_positive	N-Acetylglycine	Amino acid and Its metabolites	Amino acid derivatives	118.05	117.043	[M+H]+	C4H7NO3	1b	543-24-8	10972	HMDB0000532	40410	5517	-	376799	-
MEDN0586*010	T3_negative	N-Acetyl-L-alanine	Amino acid and Its metabolites	Amino acid derivatives	130.05	131.058	[M-H]-	C5H9NO3	1a	97-69-8	88064	HMDB0000766	40992	5733	C01073	1.74106e+07	ko00410
MW0108634HN	HILIC_negative	N-Acetyl-L-aspartic acid	Amino acid and Its metabolites	Amino acid derivatives	174.05	175.048	[M-H]-	C6H9NO5	1a	997-55-7	65065	HMDB0000812	21547	5776	C01042	996466	ko00250,ko01100
MEDN2002*200	T3_negative	N-Acetyl-L-Glutamic Acid	Amino acid and Its metabolites	Amino acid derivatives	188.06	189.064	[M-H]-	C7H11NO5	1b	1188-37-0	70914	HMDB0001138	17533	-	C00624	4.89199e+06	ko00220,ko00470,ko01100,ko01110,ko01210,ko01230
MEDP0611	T3_positive	N-Acetyl-L-Histidine	Amino acid and Its metabolites	Amino acid derivatives	198.09	197.08	[M+H]+	C8H11N3O3	1a	2497-02-1	75619	HMDB0032055	16437	-	C02997	631655	-
MEDN0056	T3_negative	N-Acetyl-L-Leucine	Amino acid and Its metabolites	Amino acid derivatives	172.1	173.105	[M-H]-	C8H15NO3	1a	1188-21-2	70912	HMDB0011756	17786	-	C02710	3.19742e+07	-
MEDP2302	T3_positive	N-Acetyl-L-methionine	Amino acid and Its metabolites	Amino acid derivatives	192.07	191.062	[M+H]+	C7H13NO3S	1a	65-82-7	6180	HMDB0011745	165927	-	C02712	679874	-
MEDP1916*244	T3_positive	N-Acetyl-L-phenylalanine	Amino acid and Its metabolites	Amino acid derivatives	208.1	207.09	[M+H]+	C11H13NO3	1b	2018-61-3	74839	HMDB0000512	16259	5498	C03519	1.10695e+07	ko00360,ko01100
MEDN1784	T3_negative	N-Acetyl-L-tryptophanamide	Amino acid and Its metabolites	Amino acid derivatives	244.11	245.116	[M-H]-	C13H15N3O2	1b	2382-79-8	94230	-	-	-	-	53098.3	-
MEDP0066	T3_positive	N-Acetyl-L-Tyrosine	Amino acid and Its metabolites	Amino acid derivatives	224.09	223.084	[M+H]+	C11H13NO4	1a	537-55-3	68310	HMDB0000866	21563	-	C01657	601547	-
MADN0016	HILIC_negative	N-Acetylneuraminic Acid(SA)	Amino acid and Its metabolites	Amino acid derivatives	308.1	309.106	[M-H]-	C11H19NO9	1b	131-48-6	445063	HMDB0000230	45744	3321	C19910	36133.8	-
MEDN0827*194	T3_negative	N-Acetylornithine	Amino acid and Its metabolites	Amino acid derivatives	173.09	174.1	[M-H]-	C7H14N2O3	1a	6205-08-9	439232	HMDB0003357	16543	-	C00437	3.04087e+07	ko00220,ko01100,ko01110,ko01210,ko01230
MEDP2036	T3_positive	N-Acetyl-S-propyl-L-cysteine	Amino acid and Its metabolites	Amino acid derivatives	206.08	205.077	[M+H]+	C8H15NO3S	1b	14402-54-1	3084195	-	-	-	-	34513.6	-
MEDN0439	T3_negative	N-Acetylthreonine	Amino acid and Its metabolites	Amino acid derivatives	160.06	161.069	[M-H]-	C6H11NO4	1b	17093-74-2	152204	HMDB0062557	45826	-	-	1.5535e+06	-
MW0104472HN	HILIC_negative	N-Acetylvanilalanine	Amino acid and Its metabolites	Amino acids	312.108	253.095	[M+CH3COO]-	C12H15NO5	3	-	12681285	HMDB0011716	88403	-	-	75903.6	-
MEDL01725N	T3_negative	N-AcetyTryptophan	Amino acid and Its metabolites	Amino acid derivatives	245.094	246.1	[M-H]-	C13H14N2O3	2	1218-34-4	-	HMDB0013713	74640	-	-	80507.3	-
MW0108678N	T3_negative	Nagaba	Amino acid and Its metabolites	Amino acid derivatives	388.295	389.293	[M-H]-	C24H39NO3	1b	128201-89-8	16759310	HMDB0062330	132722	-	-	220641	-
MEDN0839*195	T3_negative	N-Alpha-Acetyl-L-Asparagine	Amino acid and Its metabolites	Amino acid derivatives	173.06	174.064	[M-H]-	C6H10N2O4	1a	4033-40-3	99715	HMDB0006028	-	-	-	991584	-
MW0108675N	T3_negative	N-alpha-Acetyl-L-lysine	Amino acid and Its metabolites	Amino acid derivatives	187.108	188.116	[M-H]-	C8H16N2O3	3	1946-82-3	92907	HMDB0000446	35704	5435	C12989	44306.2	-
MEDP0886	T3_positive	N-Amidino-L-Aspartate	Amino acid and Its metabolites	Amino acid derivatives	176.07	175.059	[M+H]+	C5H9N3O4	1b	6133-30-8	439918	HMDB0003157	17072	10	C03139	184599	-
MW0154272HN	HILIC_negative	Nap-Gly-OH	Amino acid and Its metabolites	Small Peptide	425.097	380.101	[M+HCOO]-	C20H16N2O6	3	-	-	-	-	-	-	39945.4	-
MW0154290N	T3_negative	Nap-Nap-OH	Amino acid and Its metabolites	Small Peptide	519.155	520.163	[M-H]-	C31H24N2O6	3	-	-	-	-	-	-	20336.3	-
MEDN1064P	T3_positive	N-arachidonoylglycine	Amino acid and Its metabolites	Amino acid derivatives	384.253	361.262	[M+Na]+	C22H35NO3	3	179113-91-8	5283389	HMDB0005096	58961	-	-	1.31226e+07	-
MEDN1480N	T3_negative	N-Arachidonoyl-L-Alanine	Amino acid and Its metabolites	Amino acid derivatives	410.237	375.277	[M+Cl]-	C23H37NO3	3	401941-73-9	40846579	-	-	-	-	181707	-
MW0169525N	T3_negative	N-Arachidonoyl-L-Serine	Amino acid and Its metabolites	Amino acid derivatives	426.244	391.272	[M+Cl]-	C23H37NO4	1b	187224-29-9	10596625	-	-	-	-	18923.4	-
MEDN1994	T3_negative	N-Butyrylglycine	Amino acid and Its metabolites	Amino acid derivatives	144.07	145.16	[M-H]-	C6H11NO3	1b	20208-73-5	88412	HMDB0000808	89963	5772	-	82064.6	-
MW0169538P	T3_positive	N-dodecanoyl-L-Homoserine lactone	Amino acid and Its metabolites	Amino acid derivatives	301.248	283.215	[M+NH4]+	C16H29NO3	3	137173-46-7	10221437	-	-	-	-	580283	-
MW0154345N	T3_negative	N-dodecanoyl-L-Homoserine lactone-3-hydrazone-biotin	Amino acid and Its metabolites	Amino acid derivatives	572.272	537.298	[M+Cl]-	C26H43N5O5S	3	-	-	-	-	-	-	1.16347e+07	-
MADN0589	HILIC_negative	N-ethylene glycol neuraminic acid	Amino acid and Its metabolites	Amino acid derivatives	324.09	325.101	[M-H]-	C11H19NO10	1b	1113-83-3	123802	HMDB0000833	62084	3580	C03410	507606	ko00520
MEDP2346*104	T3_positive	N-Ethylglycine	Amino acid and Its metabolites	Amino acid derivatives	104.07	103.063	[M+H]+	C4H9NO2	1a	627-01-0	316542	HMDB0041945	15620	-	C11735	8.75351e+06	-
MEDP1996*104	T3_positive	N-Formylglycine	Amino acid and Its metabolites	Amino acids	104.03	103.027	[M+H]+	C3H5NO3	1a	2491-15-8	75606	-	-	-	-	8.75351e+06	-
MEDP0326	T3_positive	N'-Formylkynurenine	Amino acid and Its metabolites	Amino acid derivatives	237.09	236.08	[M+H]+	C11H12N2O4	1a	1022-31-7	910	HMDB0001200	18377	-	-	505058	-
MADN0583	HILIC_negative	N-glutarylglycine	Amino acid and Its metabolites	Amino acid derivatives	188.06	189.17	[M-H]-	C7H11NO5	1b	17686-38-3	23592950	HMDB0000590	-	5569	-	186079	-
MEDN2039	T3_negative	N-heptanoylglycine	Amino acid and Its metabolites	Amino acid derivatives	186.11	187.121	[M-H]-	C9H17NO3	1b	23783-23-5	10932172	HMDB0013010	74433	-	-	111995	-
MEDN0060	T3_negative	N-Isovaleroylglycine	Amino acid and Its metabolites	Amino acid derivatives	158.08	159.09	[M-H]-	C7H13NO3	1a	16284-60-9	546304	HMDB0000678	70984	5647	-	54235.7	-
MW0108812N	T3_negative	N-Jasmonoyltyrosine	Amino acid and Its metabolites	Amino acid derivatives	372.188	373.189	[M-H]-	C21H27NO5	3	105801-18-1	131752664	HMDB0039503	-	-	-	2.59816e+07	-
MEDN0579	T3_negative	N-lactoyl-phenylalanine	Amino acid and Its metabolites	Amino acid derivatives	236.09	237.1	[M-H]-	C12H15NO4	1a	-	11075454	HMDB0062175	-	-	-	1.64068e+07	-
MW0108828P	T3_positive	N-methyl Leukotriene C4	Amino acid and Its metabolites	Amino acid derivatives	657.353	639.319	[M+NH4]+	C31H49N3O9S	3	-	91886145	-	-	-	-	367353	-
MEDP0868*104	T3_positive	N-Methylalanine	Amino acid and Its metabolites	Amino acid derivatives	104.07	103.063	[M+H]+	C4H9NO2	1a	3913-67-5	5288725	HMDB0094692	17519	-	C02721	8.75351e+06	-
MADN0293	HILIC_negative	N-Methyl-D-Aspartic Acid	Amino acid and Its metabolites	Amino acid derivatives	146.05	147.053	[M-H]-	C5H9NO4	1b	6384-92-5	22880	HMDB0002393	31882	6662	C12269	1.56108e+07	-
MEDP0878*123	T3_positive	N-Methyl-L-Glutamate	Amino acid and Its metabolites	Amino acid derivatives	162.08	161.069	[M+H]+	C6H11NO4	1b	35989-16-3	439377	HMDB0062660	16440	-	C01046	671800	ko00680,ko01100,ko01120
MEDP1942	T3_positive	N-MethyTrans-4-Hydroxy-Proline	Amino acid and Its metabolites	Amino acid derivatives	146.08	145.074	[M+H]+	C6H11NO3	3	4252-82-8	11768700	-	-	-	-	191252	-
MW0168303N	T3_negative	N-Oleoyl-L-Serine	Amino acid and Its metabolites	Amino acid derivatives	414.284	369.288	[M+HCOO]-	C21H39NO4	3	-	44190514	HMDB0242185	-	-	-	519921	-
MW0108961P	T3_positive	N-omega-Propyl-L-arginine	Amino acid and Its metabolites	Amino acid derivatives	216.158	216.159	[M+]+	C9H20N4O2	3	137361-05-8	447180	-	-	-	-	50240.8	-
MEDP1577P	T3_positive	Norvaline	Amino acid and Its metabolites	Amino acids	118.085	117.079	[M+H]+	C5H11NO2	2	760-78-1	65098	HMDB0013716	28804	-	C01799	6.45405e+07	-
MEDN0061*037	T3_negative	N-Phenylacetylglycine	Amino acid and Its metabolites	Amino acid derivatives	192.07	193.074	[M-H]-	C10H11NO3	1a	500-98-1	68144	HMDB0000821	27480	4237	C05598	4.75321e+06	ko00360
MADN0018	HILIC_negative	N-Propionylglycine	Amino acid and Its metabolites	Amino acid derivatives	130.05	131.058	[M-H]-	C5H9NO3	1b	21709-90-0	98681	HMDB0000783	89836	5749	-	78861.5	-
MEDN0063	HILIC_negative	Nα-Acetyl-L-Arginine	Amino acid and Its metabolites	Amino acid derivatives	215.11	216.122	[M-H]-	C8H16N4O3	1b	155-84-0	67427	HMDB0004620	40521	-	-	489816	-
MEDP2336	T3_positive	O-Acetyl-L-homoserine	Amino acid and Its metabolites	Amino acid derivatives	162.08	161.068	[M+H]+	C6H11NO4	1a	250736-84-6	439389	-	-	-	C01077	1.01427e+06	ko00270,ko01100
MADN0607	HILIC_negative	O-Acetyl-L-serine	Amino acid and Its metabolites	Amino acid derivatives	146.05	147.13	[M-H]-	C5H9NO4	1b	5147-00-2	99478	HMDB0003011	17981	3270	C00979	809003	ko00270,ko00920,ko00998,ko01100,ko01110,ko01120,ko01200,ko01230,ko04122
MEDL00375P	T3_positive	Oglufanide	Amino acid and Its metabolites	Small Peptide	316.129	333.132	[M+H-H2O]+	C16H19N3O5	2	38101-59-6	100094	HMDB0028830	73512	-	-	1.37653e+06	-
MADN0565	HILIC_negative	O-Phospho-L-threonine	Amino acid and Its metabolites	Amino acid derivatives	198.02	199.025	[M-H]-	C4H10NO6P	1b	1114-81-4	3246323	HMDB0011185	37525	-	C12147	29546.1	ko00860,ko01100
MEDP2382	T3_positive	O-Phospho-L-tyrosine	Amino acid and Its metabolites	Amino acid derivatives	262.05	261.04	[M+H]+	C9H12NO6P	1a	21820-51-9	30819	HMDB0006049	37788	-	C06501	5.49636e+06	-
MW0109002P	T3_positive	Ophthalmic acid	Amino acid and Its metabolites	Small Peptide	290.135	289.127	[M+H]+	C11H19N3O6	3	495-27-2	7018721	HMDB0005765	84058	-	-	606526	-
MADN0201	HILIC_negative	Oxaceprol	Amino acid and Its metabolites	Amino acid derivatives	172.06	173.069	[M-H]-	C7H11NO4	1b	33996-33-7	65784	-	-	-	D07215	1.00915e+06	-
MEDP1352	T3_positive	Palythene	Amino acid and Its metabolites	Amino acid derivatives	285.14	284.137	[M+H]+	C13H20N2O5	3	-	21773785	-	-	-	-	269949	-
MW0155425N	T3_negative	Phe4Cl-HoPhe-OH	Amino acid and Its metabolites	Small Peptide	467.091	468.109	[M-H]-	C24H21ClN2O6	3	-	-	-	-	-	-	2.5504e+07	-
MEDP2565	T3_positive	Phe-Ala	Amino acid and Its metabolites	Small Peptide	237.12	236.116	[M+H]+	C12H16N2O3	1a	3918-87-4	5488196	HMDB0028988	-	-	C00107	4.48323e+06	ko02010,ko02030
MEDN2003	T3_negative	Phe-Ala-Ala	Amino acid and Its metabolites	Small Peptide	306.15	307.153	[M-H]-	C15H21N3O4	1b	19240-46-1	71347543	-	-	-	C00098	42400	ko02010
MW0155070P	T3_positive	Phe-Ala-Arg-Gln-Lys	Amino acid and Its metabolites	Small Peptide	649.388	648.371	[M+H]+	C29H48N10O7	3	-	-	-	-	-	-	97629.6	-
MEDN1993	T3_negative	Phe-Ala-Asp	Amino acid and Its metabolites	Small Peptide	350.14	351.143	[M-H]-	C16H21N3O6	1b	-	71728363	-	-	-	C00098	51308.7	ko02010
MW0155073P	T3_positive	Phe-Ala-Asp-Lys	Amino acid and Its metabolites	Small Peptide	480.245	479.238	[M+H]+	C22H33N5O7	3	-	-	-	-	-	-	3.1654e+06	-
MEDN1989	T3_negative	Phe-Ala-Gly	Amino acid and Its metabolites	Small Peptide	292.13	293.14	[M-H]-	C14H19N3O4	1b	-	71728365	-	-	-	C00098	15739.1	ko02010
MEDP2449	T3_positive	Phe-Ala-Pro	Amino acid and Its metabolites	Small Peptide	334.18	333.169	[M+H]+	C17H23N3O4	1b	72460-59-4	9840601	-	-	-	C00098	345410	ko02010
MEDP2413	T3_positive	Phe-Ala-Ser	Amino acid and Its metabolites	Small Peptide	324.16	323.148	[M+H]+	C15H21N3O5	1b	-	145457127	-	-	-	C00098	560850	ko02010
MEDP2485	T3_positive	Phe-Arg	Amino acid and Its metabolites	Small Peptide	322.19	321.18	[M+H]+	C15H23N5O3	1b	1238-09-1	150903	-	-	-	C00107	66374	ko02010,ko02030
MW0155087P	T3_positive	Phe-Arg-Asn	Amino acid and Its metabolites	Small Peptide	435.225	435.223	[M+]+	C19H29N7O5	3	-	145457131	-	-	-	-	3.54825e+06	-
MW0155099P	T3_positive	Phe-Arg-Thr-Glu	Amino acid and Its metabolites	Small Peptide	552.277	551.27	[M+H]+	C24H37N7O8	3	-	-	-	-	-	-	2.23855e+06	-
MEDP1507	T3_positive	Phe-Asn	Amino acid and Its metabolites	Small Peptide	280.13	279.122	[M+H]+	C13H17N3O4	1b	-	10468817	-	-	-	C00107	536378	ko02010,ko02030
MEDP2356*252	T3_positive	Phe-Asp	Amino acid and Its metabolites	Small Peptide	281.11	280.105	[M+H]+	C13H16N2O5	1a	22828-05-3	6992643	-	-	-	C00107	1.68645e+07	ko02010,ko02030
MW0155120N	T3_negative	Phe-Asp-Arg-Asp	Amino acid and Its metabolites	Small Peptide	550.238	551.234	[M-H]-	C23H33N7O9	3	-	-	-	-	-	-	1.15815e+06	-
MW0155126P	T3_positive	Phe-Asp-Glu-Phe-Leu	Amino acid and Its metabolites	Small Peptide	652.302	669.301	[M+H-H2O]+	C33H43N5O10	3	-	-	-	-	-	-	1.90148e+06	-
MW0155136N	T3_negative	Phe-Asp-Ser-Arg	Amino acid and Its metabolites	Small Peptide	558.216	523.239	[M+Cl]-	C22H33N7O8	3	-	-	-	-	-	-	2.80192e+07	-
MW0155147P	T3_positive	Phe-Cys-Leu-Phe-Arg	Amino acid and Its metabolites	Small Peptide	684.337	684.342	[M+]+	C33H48N8O6S	3	-	-	-	-	-	-	7.08851e+07	-
MW0155154N	T3_negative	Phe-Gln-Ala-Arg	Amino acid and Its metabolites	Small Peptide	519.257	520.276	[M-H]-	C23H36N8O6	3	-	20003907	-	-	-	-	687627	-
MW0155166P	T3_positive	Phe-Gln-Phe-Phe-Lys	Amino acid and Its metabolites	Small Peptide	716.363	715.369	[M+H]+	C38H49N7O7	3	-	-	-	-	-	-	8.93575e+06	-
MW0155169P	T3_positive	Phe-Gln-Thr-Lys	Amino acid and Its metabolites	Small Peptide	522.281	522.28	[M+]+	C24H38N6O7	3	-	-	-	-	-	-	2.06822e+07	-
MEDP1667*158	T3_positive	Phe-Glu	Amino acid and Its metabolites	Small Peptide	295.13	294.122	[M+H]+	C14H18N2O5	3	3617-45-6	151134	HMDB0028994	-	-	C00107	9.08856e+06	ko02010,ko02030
MW0155172N	T3_negative	Phe-Glu-Arg-Asp	Amino acid and Its metabolites	Small Peptide	564.238	565.25	[M-H]-	C24H35N7O9	3	-	-	-	-	-	-	596543	-
MW0155179P	T3_positive	Phe-Glu-His-Phe-Leu	Amino acid and Its metabolites	Small Peptide	691.33	691.333	[M+]+	C35H45N7O8	3	-	-	-	-	-	-	3.49058e+06	-
MW0155181HN	HILIC_negative	Phe-Glu-Ile-Arg	Amino acid and Its metabolites	Small Peptide	562.305	563.307	[M-H]-	C26H41N7O7	3	-	-	-	-	-	-	1.69225e+06	-
MW0155188P	T3_positive	Phe-Glu-Ser-Phe-Gly	Amino acid and Its metabolites	Small Peptide	586.254	585.243	[M+H]+	C28H35N5O9	3	-	-	-	-	-	-	1.43064e+06	-
MW0155193N	T3_negative	Phe-Glu-Val-Glu	Amino acid and Its metabolites	Small Peptide	521.223	522.233	[M-H]-	C24H34N4O9	3	-	25168977	-	-	-	-	1.01935e+06	-
MEDP2431*245	T3_positive	Phe-Gly	Amino acid and Its metabolites	Small Peptide	223.11	222.1	[M+H]+	C11H14N2O3	1a	721-90-4	6992304	-	-	-	C00107	2.80423e+07	ko02010,ko02030
MEDN2146	T3_negative	Phe-His	Amino acid and Its metabolites	Small Peptide	301.13	302.138	[M-H]-	C15H18N4O3	1b	16874-81-0	9966159	HMDB0028997	-	-	C00107	76775.9	ko02010,ko02030
MW0155211HN	HILIC_negative	Phe-His-Ile-Glu	Amino acid and Its metabolites	Small Peptide	543.263	544.265	[M-H]-	C26H36N6O7	3	-	-	-	-	-	-	1.72105e+06	-
MW0155448N	T3_negative	Phe-HoPhe-OH	Amino acid and Its metabolites	Small Peptide	433.135	434.148	[M-H]-	C24H22N2O6	3	-	-	-	-	-	-	438557	-
MEDP2587	T3_positive	Phe-Hyp	Amino acid and Its metabolites	Amino acid derivatives	279.13	278.127	[M+H]+	C14H18N2O4	1a	90965-82-5	53480675	HMDB0011176	-	-	-	4.60115e+07	-
MEDP2588P	T3_positive	Phe-Ile	Amino acid and Its metabolites	Amino acid derivatives	261.159	278.163	[M+H-H2O]+	C15H22N2O3	3	22951-94-6	7010566	HMDB0028998	-	-	-	8.68575e+06	-
MW0155222P	T3_positive	Phe-Ile-Asp-Leu-Asn	Amino acid and Its metabolites	Small Peptide	620.304	620.317	[M+]+	C29H44N6O9	3	-	-	-	-	-	-	77951.6	-
MW0155226P	T3_positive	Phe-Ile-Glu	Amino acid and Its metabolites	Small Peptide	408.209	407.206	[M+H]+	C20H29N3O6	3	-	145457240	-	-	-	-	408240	-
MEDP1882	T3_positive	Phe-Leu	Amino acid and Its metabolites	Small Peptide	261.16	278.163	[M-H2O+H]+	C15H22N2O3	3	3303-55-7	76808	-	-	-	C00107	1.06209e+07	ko02010,ko02030
MW0155242P	T3_positive	Phe-Leu-Asn	Amino acid and Its metabolites	Small Peptide	393.214	392.206	[M+H]+	C19H28N4O5	3	-	145457251	-	-	-	-	1.0183e+06	-
MW0155243P	T3_positive	Phe-Leu-Asp	Amino acid and Its metabolites	Small Peptide	394.199	393.19	[M+H]+	C19H27N3O6	3	-	145457252	-	-	-	-	8.59076e+06	-
MEDP2379	T3_positive	Phe-Lys	Amino acid and Its metabolites	Small Peptide	294.18	293.173	[M+H]+	C15H23N3O3	1b	6456-72-0	15607820	-	-	-	C00107	2.05683e+06	ko02010,ko02030
MW0155271P	T3_positive	Phe-Lys-Glu-Ala-Phe	Amino acid and Its metabolites	Small Peptide	641.337	640.322	[M+H]+	C32H44N6O8	3	-	-	-	-	-	-	1.09204e+07	-
MEDP1508	T3_positive	Phe-Met	Amino acid and Its metabolites	Small Peptide	297.13	296.119	[M+H]+	C14H20N2O3S	1a	15080-84-9	7010506	-	-	-	C00107	998894	ko02010,ko02030
MEDN0066	T3_negative	Phenylacetyl-L-Glutamine	Amino acid and Its metabolites	Amino acid derivatives	263.1	264.111	[M-H]-	C13H16N2O4	1a	28047-15-6	92258	HMDB0006344	17884	-	C04148	33712.6	ko00360
MEDP0078	T3_positive	Phe-Phe	Amino acid and Its metabolites	Small Peptide	313.15	312.147	[M+H]+	C18H20N2O3	1a	2577-40-4	65104	HMDB0013302	356630	-	C00107	364369	ko02010,ko02030
MW0155298P	T3_positive	Phe-Phe-Asn	Amino acid and Its metabolites	Small Peptide	444.223	426.19	[M+NH4]+	C22H26N4O5	3	-	145457289	-	-	-	-	888011	-
MW0155306P	T3_positive	Phe-Phe-Thr	Amino acid and Its metabolites	Small Peptide	414.201	413.195	[M+H]+	C22H27N3O5	3	-	145457294	-	-	-	-	5.26205e+06	-
MW0155308P	T3_positive	Phe-Phe-Tyr	Amino acid and Its metabolites	Small Peptide	493.245	475.211	[M+NH4]+	C27H29N3O5	3	-	101922531	-	-	-	-	276069	-
MEDP0637	T3_positive	Phe-Pro	Amino acid and Its metabolites	Amino acid derivatives	263.14	262.132	[M+H]+	C14H18N2O3	1a	7669-65-0	7020642	HMDB0011177	74750	-	-	9.68672e+06	-
MEDP2563	T3_positive	Phe-Ser	Amino acid and Its metabolites	Small Peptide	253.12	252.111	[M+H]+	C12H16N2O4	1a	16053-39-7	193508	HMDB0029004	-	-	C00107	3.74018e+06	ko02010,ko02030
MW0155334N	T3_negative	Phe-Ser-Lys-Glu	Amino acid and Its metabolites	Small Peptide	508.238	509.249	[M-H]-	C23H35N5O8	2	-	-	-	-	-	-	558423	-
MW0155342P	T3_positive	Phe-Ser-Val	Amino acid and Its metabolites	Small Peptide	374.171	351.179	[M+Na]+	C17H25N3O5	3	-	7020141	-	-	-	-	221701	-
MEDP2584*153	T3_positive	Phe-Thr	Amino acid and Its metabolites	Small Peptide	267.13	266.126	[M+H]+	C13H18N2O4	2	51352-44-4	10445608	HMDB0029005	-	-	C00107	3.15974e+06	ko02010,ko02030
MW0155356P	T3_positive	Phe-Thr-Phe	Amino acid and Its metabolites	Small Peptide	414.199	413.195	[M+H]+	C22H27N3O5	3	-	70405553	-	-	-	-	1.78231e+07	-
MW0155357P	T3_positive	Phe-Thr-Pro-Thr-Glu	Amino acid and Its metabolites	Small Peptide	593.274	593.27	[M+]+	C27H39N5O10	3	-	-	-	-	-	-	6.1464e+07	-
MW0155362P	T3_positive	Phe-Thr-Tyr	Amino acid and Its metabolites	Small Peptide	430.193	429.19	[M+H]+	C22H27N3O6	3	-	131801092	-	-	-	-	1.39457e+07	-
MW0155363N	T3_negative	Phe-Thr-Tyr-Asp	Amino acid and Its metabolites	Small Peptide	543.206	544.217	[M-H]-	C26H32N4O9	2	-	-	-	-	-	-	2.68385e+06	-
MEDP1911	T3_positive	Phe-Trp	Amino acid and Its metabolites	Small Peptide	352.17	351.158	[M+H]+	C20H21N3O3	3	24587-41-5	134906	HMDB0029006	-	-	C00107	994858	ko02010,ko02030
MEDP2451	T3_positive	Phe-Tyr	Amino acid and Its metabolites	Small Peptide	329.15	328.142	[M+H]+	C18H20N2O4	1a	17355-18-9	515709	-	-	-	C00107	2.95985e+06	ko02010,ko02030
MW0155378N	T3_negative	Phe-Tyr-Asn-Glu	Amino acid and Its metabolites	Small Peptide	570.228	571.228	[M-H]-	C27H33N5O9	3	-	-	-	-	-	-	1.00216e+06	-
MW0155380HN	HILIC_negative	Phe-Tyr-Gln-Lys	Amino acid and Its metabolites	Small Peptide	583.295	584.296	[M-H]-	C29H40N6O7	3	-	-	-	-	-	-	2.68107e+06	-
MW0155387P	T3_positive	Phe-Tyr-Leu-Leu-Tyr	Amino acid and Its metabolites	Small Peptide	717.373	717.374	[M+]+	C39H51N5O8	3	-	-	-	-	-	-	1.16337e+06	-
MW0155388P	T3_positive	Phe-Tyr-Lys-Arg	Amino acid and Its metabolites	Small Peptide	612.337	612.338	[M+]+	C30H44N8O6	3	-	-	-	-	-	-	1.96247e+07	-
MW0155398N	T3_negative	Phe-Tyr-Val-Lys	Amino acid and Its metabolites	Small Peptide	554.296	555.306	[M-H]-	C29H41N5O6	2	-	-	-	-	-	-	5.03587e+06	-
MEDP1512	T3_positive	Phe-Val	Amino acid and Its metabolites	Small Peptide	265.15	264.147	[M+H]+	C14H20N2O3	1a	3918-90-9	7359122	HMDB0029008	-	-	C00107	726881	ko02010,ko02030
MEDP1676	T3_positive	Phe-Val-Asp	Amino acid and Its metabolites	Small Peptide	380.18	379.174	[M+H]+	C18H25N3O6	3	-	44232355	-	-	-	C00098	1.55878e+06	ko02010
MW0155408HN	HILIC_negative	Phe-Val-His-Arg	Amino acid and Its metabolites	Small Peptide	556.296	557.307	[M-H]-	C26H39N9O5	3	-	-	-	-	-	-	1.25692e+06	-
MW0155411N	T3_negative	Phe-Val-Lys-Lys	Amino acid and Its metabolites	Small Peptide	519.317	520.337	[M-H]-	C26H44N6O5	3	-	-	-	-	-	-	375142	-
MW0155415P	T3_positive	Phe-Val-Ser-Glu-Ala	Amino acid and Its metabolites	Small Peptide	552.265	551.259	[M+H]+	C25H37N5O9	3	-	-	-	-	-	-	231319	-
MW0155521N	T3_negative	Phosphoallohydroxy-L-lysine	Amino acid and Its metabolites	Amino acid derivatives	301.085	242.067	[M+CH3COO]-	C6H15N2O6P	3	-	46173820	-	-	-	-	122843	-
MW0155756HN	HILIC_negative	Pristinamycin IB	Amino acid and Its metabolites	polypeptide	851.381	852.381	[M-H]-	C44H52N8O10	3	57206-54-9	443309	-	-	-	-	23958.7	-
MEDP1616P	T3_positive	Pro-ala	Amino acid and Its metabolites	Small Peptide	169.096	186.1	[M+H-H2O]+	C8H14N2O3	1b	6422-36-2	6347578	-	-	-	-	2.90476e+07	-
MW0155762P	T3_positive	Pro-Ala-Gln	Amino acid and Its metabolites	Small Peptide	315.166	314.159	[M+H]+	C13H22N4O5	3	-	145457373	-	-	-	-	4.71986e+06	-
MW0155769P	T3_positive	Pro-Ala-Phe	Amino acid and Its metabolites	Small Peptide	334.177	333.169	[M+H]+	C17H23N3O4	3	-	102410339	-	-	-	-	1.87631e+06	-
MW0155777P	T3_positive	Pro-Arg-Gln	Amino acid and Its metabolites	Small Peptide	400.229	399.223	[M+H]+	C16H29N7O5	2	-	145457384	-	-	-	-	1.50164e+06	-
MW0155785P	T3_positive	Pro-Arg-Thr	Amino acid and Its metabolites	Small Peptide	372.208	372.212	[M+]+	C15H28N6O5	3	-	145457393	-	-	-	-	167799	-
MEDP2555	T3_positive	Pro-Asn	Amino acid and Its metabolites	Small Peptide	230.11	229.106	[M+H]+	C9H15N3O4	1b	107856-82-6	7408193	-	-	-	C00107	1.84052e+06	ko02010,ko02030
MEDP2556	T3_positive	Pro-Asp	Amino acid and Its metabolites	Small Peptide	231.1	230.09	[M+H]+	C9H14N2O5	1b	85227-98-1	7079450	-	-	-	C00107	1.09341e+06	ko02010,ko02030
MW0155805P	T3_positive	Pro-Asp-Ala-Lys-Ser	Amino acid and Its metabolites	Small Peptide	517.262	516.254	[M+H]+	C21H36N6O9	3	-	-	-	-	-	-	562302	-
MW0155806P	T3_positive	Pro-Asp-Asn	Amino acid and Its metabolites	Small Peptide	362.169	344.133	[M+NH4]+	C13H20N4O7	3	-	-	-	-	-	-	48632.2	-
MW0109309P	T3_positive	Pro-Asp-Lys	Amino acid and Its metabolites	Small Peptide	359.192	358.185	[M+H]+	C15H26N4O6	3	-	145457418	-	-	-	-	3.70599e+07	-
MEDP2567	T3_positive	Pro-Gln	Amino acid and Its metabolites	Small Peptide	244.13	243.121	[M+H]+	C10H17N3O4	1b	18668-08-1	7408110	-	-	-	C00107	7.05279e+07	ko02010,ko02030
MW0155836P	T3_positive	Pro-Gln-Leu	Amino acid and Its metabolites	Small Peptide	357.213	356.206	[M+H]+	C16H28N4O5	3	-	60164513	-	-	-	-	1.0419e+07	-
MW0109311P	T3_positive	Pro-Gln-Lys	Amino acid and Its metabolites	Small Peptide	394.208	371.217	[M+Na]+	C16H29N5O5	3	-	145457448	-	-	-	-	1.47909e+06	-
MEDP2358	T3_positive	Pro-Glu	Amino acid and Its metabolites	Small Peptide	245.11	244.106	[M+H]+	C10H16N2O5	1b	67644-00-2	194260	-	-	-	C00107	7.03602e+06	ko02010,ko02030
MW0155844P	T3_positive	Pro-Glu-Ala-Gln-Lys	Amino acid and Its metabolites	Small Peptide	571.297	571.297	[M+]+	C24H41N7O9	3	-	-	-	-	-	-	1.80719e+07	-
MW0155848P	T3_positive	Pro-Glu-Gln	Amino acid and Its metabolites	Small Peptide	373.172	372.164	[M+H]+	C15H24N4O7	3	-	9947648	-	-	-	-	3.4134e+06	-
MW0155857P	T3_positive	Pro-Glu-Leu-Ala-Lys	Amino acid and Its metabolites	Small Peptide	557.327	556.322	[M+H]+	C25H44N6O8	3	-	-	-	-	-	-	4.33468e+07	-
MEDP2429	T3_positive	Pro-Glu-Val	Amino acid and Its metabolites	Small Peptide	344.18	343.17	[M+H]+	C15H25N3O6	1b	-	145457468	-	-	-	C00098	1.49419e+07	ko02010
MEDN1559	HILIC_negative	Pro-Gly	Amino acid and Its metabolites	Small Peptide	171.08	172.085	[M-H]-	C7H12N2O3	1b	2578-57-6	6426709	HMDB0011178	61695	-	C00107	7.47958e+06	ko02010,ko02030
MW0155873P	T3_positive	Pro-Gly-Val	Amino acid and Its metabolites	Small Peptide	272.16	271.153	[M+H]+	C12H21N3O4	3	-	145457477	-	-	-	-	1.20375e+07	-
MW0155884P	T3_positive	Pro-His-Phe-Asp-Lys	Amino acid and Its metabolites	Small Peptide	642.314	642.313	[M+]+	C30H42N8O8	3	-	-	-	-	-	-	1.16352e+07	-
MEDP1885	T3_positive	Pro-Ile	Amino acid and Its metabolites	Small Peptide	211.14	228.147	[M-H2O+H]+	C11H20N2O3	2	-	7079600	-	-	-	C00107	765371	ko02010,ko02030
MW0155890P	T3_positive	Pro-Ile-Asn	Amino acid and Its metabolites	Small Peptide	343.197	342.19	[M+H]+	C15H26N4O5	3	-	145457488	-	-	-	-	5.40246e+06	-
MW0155896P	T3_positive	Pro-Ile-His-Asp-Arg	Amino acid and Its metabolites	Small Peptide	659.322	636.334	[M+Na]+	C27H44N10O8	3	-	-	-	-	-	-	2.77422e+06	-
MW0155902P	T3_positive	Pro-Ile-Thr	Amino acid and Its metabolites	Small Peptide	329.191	329.195	[M+]+	C15H27N3O5	3	-	25120729	-	-	-	-	1.34147e+07	-
MEDP2425	T3_positive	Pro-Leu	Amino acid and Its metabolites	Small Peptide	229.15	228.147	[M+H]+	C11H20N2O3	1b	52899-07-7	444109	-	-	-	C00107	4.56824e+07	ko02010,ko02030
MW0155917P	T3_positive	Pro-Leu-Thr	Amino acid and Its metabolites	Small Peptide	312.19	329.195	[M+H-H2O]+	C15H27N3O5	3	-	145457512	-	-	-	-	3.77154e+06	-
MEDP1802	T3_positive	Proline betaine	Amino acid and Its metabolites	Amino acid derivatives	144.1	143.095	[M+H]+	C7H13NO2	1a	471-87-4	115244	HMDB0004827	35280	7089	C10172	2.46723e+06	-
MEDP2426	T3_positive	Proline-Hydroxyproline	Amino acid and Its metabolites	Small Peptide	229.12	228.11	[M+H]+	C10H16N2O4	1b	18684-24-7	11902893	HMDB0006695	74767	-	C00107	2.10915e+06	ko02010,ko02030
MEDP1884P	T3_positive	Prolyl-Histidine	Amino acid and Its metabolites	Small Peptide	235.118	252.122	[M+H-H2O]+	C11H16N4O3	2	92027-43-5	9856353	HMDB0029019	-	-	-	5.38568e+07	-
MEDP2402	T3_positive	Pro-Met	Amino acid and Its metabolites	Small Peptide	247.11	246.104	[M+H]+	C10H18N2O3S	1b	52899-08-8	7408173	-	-	-	C00107	1.60109e+07	ko02010,ko02030
MEDP2582	T3_positive	Pro-Phe	Amino acid and Its metabolites	Amino acid derivatives	263.14	262.132	[M+H]+	C14H18N2O3	1a	13589-02-1	6351946	HMDB0011179	74795	-	-	2.27567e+07	-
MW0155956P	T3_positive	Pro-Phe-Gln	Amino acid and Its metabolites	Small Peptide	391.197	390.19	[M+H]+	C19H26N4O5	3	-	145457552	-	-	-	-	3.01242e+06	-
MW0155973P	T3_positive	Pro-Pro-Asp-Gln-Gln	Amino acid and Its metabolites	Small Peptide	584.267	583.26	[M+H]+	C24H37N7O10	3	-	-	-	-	-	-	1.93739e+07	-
MW0155979P	T3_positive	Pro-Pro-Leu	Amino acid and Its metabolites	Small Peptide	364.166	325.2	[M+K]+	C16H27N3O4	3	-	11858292	-	-	-	-	1.53367e+06	-
MW0155980P	T3_positive	Pro-Pro-Lys-Phe-Asp	Amino acid and Its metabolites	Small Peptide	603.311	602.306	[M+H]+	C29H42N6O8	3	-	-	-	-	-	-	3.41823e+06	-
MW0155981P	T3_positive	Pro-Pro-Phe	Amino acid and Its metabolites	Small Peptide	342.179	359.185	[M+H-H2O]+	C19H25N3O4	3	-	10133086	-	-	-	-	1.21632e+07	-
MW0155982P	T3_positive	Pro-Pro-Ser	Amino acid and Its metabolites	Small Peptide	317.181	299.148	[M+NH4]+	C13H21N3O5	3	-	25059235	-	-	-	-	6.15463e+06	-
MW0155987P	T3_positive	Pro-Ser-Asn	Amino acid and Its metabolites	Small Peptide	317.145	316.138	[M+H]+	C12H20N4O6	3	-	145457567	-	-	-	-	6.32764e+06	-
MW0155997P	T3_positive	Pro-Ser-Val	Amino acid and Its metabolites	Small Peptide	302.17	301.164	[M+H]+	C13H23N3O5	3	-	145457581	-	-	-	-	3.83174e+06	-
MW0109436P	T3_positive	Pro-Thr	Amino acid and Its metabolites	Small Peptide	199.107	216.111	[M+H-H2O]+	C9H16N2O4	2	-	18218237	HMDB0029027	-	-	-	3.7141e+06	-
MEDP2599	T3_positive	Pro-Trp	Amino acid and Its metabolites	Small Peptide	302.15	301.142	[M+H]+	C16H19N3O3	1b	35310-39-5	7408124	-	-	-	C00107	4.39947e+06	ko02010,ko02030
MW0156019P	T3_positive	Pro-Trp-Trp	Amino acid and Its metabolites	Small Peptide	488.228	487.222	[M+H]+	C27H29N5O4	3	-	71472265	-	-	-	-	714967	-
MEDP2447	T3_positive	Pro-Tyr	Amino acid and Its metabolites	Small Peptide	279.13	278.126	[M+H]+	C14H18N2O4	1a	19786-36-8	152264	-	-	-	C00107	2.67682e+06	ko02010,ko02030
MW0156033P	T3_positive	Pro-Tyr-Met-Ile-Phe	Amino acid and Its metabolites	Small Peptide	669.32	669.32	[M+]+	C34H47N5O7S	3	-	-	-	-	-	-	8.64098e+06	-
MEDP1886P	T3_positive	Pro-val	Amino acid and Its metabolites	Small Peptide	215.137	214.132	[M+H]+	C10H18N2O3	2	-	142984	HMDB0029030	-	-	-	690907	-
MW0156042P	T3_positive	Pro-Val-Ala-Glu-Val	Amino acid and Its metabolites	Small Peptide	514.285	513.28	[M+H]+	C23H39N5O8	3	-	-	-	-	-	-	6.92698e+06	-
MW0156043P	T3_positive	Pro-Val-Asn	Amino acid and Its metabolites	Small Peptide	328.174	328.175	[M+]+	C14H24N4O5	3	-	145457635	-	-	-	-	1.15761e+07	-
MW0156045P	T3_positive	Pro-Val-Gln	Amino acid and Its metabolites	Small Peptide	343.197	342.19	[M+H]+	C15H26N4O5	3	-	145457636	-	-	-	-	2.99102e+07	-
MW0156054P	T3_positive	Pro-Val-Ser	Amino acid and Its metabolites	Small Peptide	302.171	301.164	[M+H]+	C13H23N3O5	3	-	145457644	-	-	-	-	5.04675e+07	-
MEDN1967	T3_negative	P-sulfanilic acid	Amino acid and Its metabolites	Amino acid derivatives	172.01	173.015	[M-H]-	C6H7NO3S	1b	121-57-3	8479	-	-	-	C06335	4592.21	ko00627,ko01120
MEDP2398	T3_positive	Pyr-Glu	Amino acid and Its metabolites	Small Peptide	259.09	258.085	[M+H]+	C10H14N2O6	1b	29227-92-7	70530537	-	-	-	C00107	8.30097e+06	ko02010,ko02030
MEDN0031*184	T3_negative	Pyroglutamic acid	Amino acid and Its metabolites	Amino acids	128.04	129.043	[M-H]-	C5H7NO3	1a	98-79-3	7405	HMDB0000267	-	-	C01879	7.05205e+06	ko00480,ko01100
MW0109494N	T3_negative	Pyroglutamylvaline	Amino acid and Its metabolites	Small Peptide	227.103	228.111	[M-H]-	C10H16N2O4	3	21282-10-0	152416	HMDB0094651	132991	-	-	5.33246e+06	-
MEDN0068	T3_negative	S-(5-Adenosy)-L-Homocysteine	Amino acid and Its metabolites	Amino acid derivatives	383.11	384.122	[M-H]-	C14H20N6O5S	1a	979-92-0	439155	HMDB0000939	16680	296	C00021	224166	ko00270,ko01100,ko01230,ko01240
MEDP1963	T3_positive	S-(Methyl)glutathione	Amino acid and Its metabolites	Amino acid derivatives	322.11	321.099	[M+H]+	C11H19N3O6S	3	2922-56-7	115260	-	-	-	C11347	497081	-
MEDP1280	T3_positive	S-Adenosyl-L-Methionine	Amino acid and Its metabolites	Amino acid derivatives	399.14	398.137	[M+H]+	C15H22N6O5S	1b	17176-17-9	34755	HMDB0001185	15414	6064	C00019	150803	ko00261,ko00270,ko00330,ko00999,ko01100,ko01110,ko01230,ko01240,ko04122
MEDP1966	T3_positive	S-Allyl-L-cysteine	Amino acid and Its metabolites	Amino acid derivatives	162.06	161.051	[M+H]+	C6H11NO2S	3	21593-77-1	9793905	-	-	-	C16759	159597	-
MADN0021	HILIC_negative	Sarcosine	Amino acid and Its metabolites	Amino acids	88.04	89.0477	[M-H]-	C3H7NO2	1b	107-97-1	1088	HMDB0000271	15611	51	C00213	1.39132e+06	ko00260,ko00330,ko01100
MADN0596	HILIC_negative	Ser-Ala	Amino acid and Its metabolites	Amino acid derivatives	175.07	176.08	[M-H]-	C6H12N2O4	1b	6403-17-4	7009579	-	-	-	C19719	457573	ko01502
MW0156623N	T3_negative	Ser-Ala-Asp-Lys	Amino acid and Its metabolites	Small Peptide	400.183	419.202	[M-H2O-H]-	C16H29N5O8	3	-	-	-	-	-	-	1.81808e+07	-
MW0156626N	T3_negative	Ser-Ala-Gln-Asp	Amino acid and Its metabolites	Small Peptide	418.156	419.165	[M-H]-	C15H25N5O9	3	-	-	-	-	-	-	5.59851e+07	-
MW0156629P	T3_positive	Ser-Ala-Lys-Asp-Met	Amino acid and Its metabolites	Small Peptide	551.246	550.242	[M+H]+	C21H38N6O9S	2	-	-	-	-	-	-	3.44112e+06	-
MW0156640P	T3_positive	Ser-Arg-Glu-Val-Ser	Amino acid and Its metabolites	Small Peptide	577.297	576.287	[M+H]+	C22H40N8O10	3	-	-	-	-	-	-	8.07292e+06	-
MW0156659N	T3_negative	Ser-Asn-Gln-Asp	Amino acid and Its metabolites	Small Peptide	461.167	462.171	[M-H]-	C16H26N6O10	3	-	-	-	-	-	-	2.48664e+06	-
MW0156675HN	HILIC_negative	Ser-Asp-Arg-Asp	Amino acid and Its metabolites	Small Peptide	490.197	491.198	[M-H]-	C17H29N7O10	3	-	-	-	-	-	-	1.10198e+06	-
MEDP2338	T3_positive	Ser-Gln	Amino acid and Its metabolites	Small Peptide	234.11	233.101	[M+H]+	C8H15N3O5	1b	94421-66-6	7016082	-	-	-	C00107	701626	ko02010,ko02030
MEDP2562	T3_positive	Ser-Glu	Amino acid and Its metabolites	Small Peptide	235.09	234.085	[M+H]+	C8H14N2O6	1b	6403-16-3	3613616	-	-	-	C00107	87752.5	ko02010,ko02030
MW0156730P	T3_positive	Ser-Glu-Glu-Glu-Ile	Amino acid and Its metabolites	Small Peptide	623.292	605.254	[M+NH4]+	C24H39N5O13	3	-	-	-	-	-	-	867908	-
MW0156738P	T3_positive	Ser-Glu-Lys-Ile-Asp	Amino acid and Its metabolites	Small Peptide	591.301	590.291	[M+H]+	C24H42N6O11	3	-	-	-	-	-	-	3.18358e+07	-
MW0156753P	T3_positive	Ser-Gly-Glu-Leu-His	Amino acid and Its metabolites	Small Peptide	542.255	541.25	[M+H]+	C22H35N7O9	3	-	-	-	-	-	-	6.17528e+07	-
MW0156767P	T3_positive	Ser-His-Ala-Lys	Amino acid and Its metabolites	Small Peptide	442.24	441.234	[M+H]+	C18H31N7O6	3	-	-	-	-	-	-	4.26656e+06	-
MW0156786P	T3_positive	Ser-His-Val-Lys	Amino acid and Its metabolites	Small Peptide	470.264	469.265	[M+H]+	C20H35N7O6	3	-	-	-	-	-	-	181509	-
MEDP1947	T3_positive	Ser-Ile	Amino acid and Its metabolites	Small Peptide	219.13	218.127	[M+H]+	C9H18N2O4	3	91086-51-0	71429009	-	-	-	C00107	2.28422e+06	ko02010,ko02030
MW0156788N	T3_negative	Ser-Ile-Ala-Asp	Amino acid and Its metabolites	Small Peptide	403.183	404.191	[M-H]-	C16H28N4O8	3	-	-	-	-	-	-	4.14032e+06	-
MW0156791HN	HILIC_negative	Ser-Ile-Asn-Lys	Amino acid and Its metabolites	Small Peptide	495.239	460.265	[M+Cl]-	C19H36N6O7	3	-	-	-	-	-	-	355699	-
MEDP1888	T3_positive	Ser-Leu	Amino acid and Its metabolites	Small Peptide	219.13	218.127	[M+H]+	C9H18N2O4	2	6665-16-3	7015695	HMDB0029043	74815	-	C00107	2.15387e+06	ko02010,ko02030
MW0156817HN	HILIC_negative	Ser-Leu-Glu-Asp	Amino acid and Its metabolites	Small Peptide	461.185	462.196	[M-H]-	C18H30N4O10	3	-	-	-	-	-	-	47232.8	-
MW0156821P	T3_positive	Ser-Leu-Leu-Ser-Phe	Amino acid and Its metabolites	Small Peptide	566.314	565.311	[M+H]+	C27H43N5O8	3	-	-	-	-	-	-	310709	-
MEDP2560	T3_positive	Ser-Lys	Amino acid and Its metabolites	Small Peptide	234.14	233.137	[M+H]+	C9H19N3O4	1a	22677-61-8	16122513	HMDB0029044	-	-	C00107	299297	ko02010,ko02030
MW0156846P	T3_positive	Ser-Lys-Phe-Glu	Amino acid and Its metabolites	Small Peptide	527.283	509.249	[M+NH4]+	C23H35N5O8	3	-	-	-	-	-	-	8.12355e+06	-
MEDP2414	T3_positive	Ser-Phe-Ala	Amino acid and Its metabolites	Small Peptide	324.16	323.148	[M+H]+	C15H21N3O5	1b	-	15817515	-	-	-	C00098	652181	ko02010
MW0156869P	T3_positive	Ser-Phe-Asp-Lys-Ser	Amino acid and Its metabolites	Small Peptide	583.27	582.265	[M+H]+	C25H38N6O10	3	-	-	-	-	-	-	1.12086e+06	-
MW0156881P	T3_positive	Ser-Phe-Tyr-Arg	Amino acid and Its metabolites	Small Peptide	572.269	571.275	[M+H]+	C27H37N7O7	3	-	-	-	-	-	-	313644	-
MEDP2367	T3_positive	Ser-Pro	Amino acid and Its metabolites	Small Peptide	203.1	202.095	[M+H]+	C8H14N2O4	1b	23827-93-2	4369021	-	-	-	C00107	774128	ko02010,ko02030
MW0156897P	T3_positive	Ser-Pro-Pro-Ser-Ala	Amino acid and Its metabolites	Small Peptide	458.225	457.217	[M+H]+	C19H31N5O8	3	-	-	-	-	-	-	4.90372e+06	-
MW0156899P	T3_positive	Ser-Pro-Thr	Amino acid and Its metabolites	Small Peptide	321.173	303.143	[M+NH4]+	C12H21N3O6	3	-	9836045	-	-	-	-	4.11678e+07	-
MEDP2595	T3_positive	Ser-Trp	Amino acid and Its metabolites	Small Peptide	292.13	291.121	[M+H]+	C14H17N3O4	1b	94421-70-2	14409363	HMDB0029050	141445	-	C00107	5.13504e+06	ko02010,ko02030
MW0156946P	T3_positive	Ser-Trp-Trp	Amino acid and Its metabolites	Small Peptide	495.237	477.201	[M+NH4]+	C25H27N5O5	3	-	145457907	-	-	-	-	226921	-
MW0156960N	T3_negative	Ser-Tyr-Lys-Asp	Amino acid and Its metabolites	Small Peptide	510.218	511.228	[M-H]-	C22H33N5O9	2	-	-	-	-	-	-	453848	-
MEDP2378	T3_positive	Ser-Val	Amino acid and Its metabolites	Small Peptide	205.12	204.111	[M+H]+	C8H16N2O4	1a	51782-06-0	7020159	HMDB0029052	74823	-	C00107	3.48149e+06	ko02010,ko02030
MW0156970N	T3_negative	Ser-Val-Asn-Glu	Amino acid and Its metabolites	Small Peptide	446.188	447.197	[M-H]-	C17H29N5O9	3	-	-	-	-	-	-	6.04884e+06	-
MW0109644P	T3_positive	Ser-Val-Lys	Amino acid and Its metabolites	Small Peptide	333.212	332.206	[M+H]+	C14H28N4O5	3	-	145457936	-	-	-	-	8.41371e+06	-
MW0156986N	T3_negative	Ser-Val-Thr-Lys	Amino acid and Its metabolites	Small Peptide	432.242	433.254	[M-H]-	C18H35N5O7	3	-	-	-	-	-	-	33357.3	-
MW0156992HN	HILIC_negative	Serylarginine	Amino acid and Its metabolites	Small Peptide	260.137	261.144	[M-H]-	C9H19N5O4	1b	-	9856515	HMDB0029033	-	-	-	2.45966e+06	-
MW0109723N	T3_negative	s-Hexylglutathione	Amino acid and Its metabolites	Small Peptide	390.168	391.178	[M-H]-	C16H29N3O6S	1b	24425-56-7	97536	-	-	-	C02886	2.23189e+06	-
MEDP2267	T3_positive	S-methyl-L-thiocitrulline	Amino acid and Its metabolites	Amino acid derivatives	206.1	205.088	[M+H]+	C7H15N3O2S	1a	209589-59-3	107968	-	-	-	-	25192.5	-
MEDN1684	T3_negative	S-Ribosyl-L-homocysteine	Amino acid and Its metabolites	Amino acid derivatives	266.07	267.078	[M-H]-	C9H17NO6S	3	-	440041	-	-	-	C03539	21247.6	ko00270,ko01100,ko01230
MW0109774N	T3_negative	Suberylglycine	Amino acid and Its metabolites	Amino acid derivatives	230.104	231.111	[M-H]-	C10H17NO5	1b	60317-54-6	6453952	HMDB0000953	-	5899	-	261292	-
MW0157328HN	HILIC_negative	Tabtoxin	Amino acid and Its metabolites	Small Peptide	289.129	289.127	[M-]-	C11H19N3O6	3	40957-90-2	107817	-	-	-	C20917	161989	ko00261,ko01110
MEDN2116	T3_negative	tert-Butoxycarbonylasparagine	Amino acid and Its metabolites	Amino acid derivatives	231.1	232.106	[M-H]-	C9H16N2O5	1b	7536-55-2	82035	-	-	-	C01410	139447	-
MW0105178N	T3_negative	Tetragastrin	Amino acid and Its metabolites	Amino acid derivatives	577.227	596.242	[M-H2O-H]-	C29H36N6O6S	3	1947-37-1	446569	HMDB0005775	298115	-	-	45340.2	-
MW0157536N	T3_negative	Thr-Ala-Phe-Lys	Amino acid and Its metabolites	Small Peptide	500.234	465.259	[M+Cl]-	C22H35N5O6	3	-	-	-	-	-	-	477517	-
MW0157537HN	HILIC_negative	Thr-Ala-Phe-Val-Glu	Amino acid and Its metabolites	Small Peptide	564.261	565.275	[M-H]-	C26H39N5O9	3	-	-	-	-	-	-	88249.6	-
MW0157541N	T3_negative	Thr-Ala-Val-Asp	Amino acid and Its metabolites	Small Peptide	385.172	404.191	[M-H2O-H]-	C16H28N4O8	3	-	-	-	-	-	-	186149	-
MW0157546P	T3_positive	Thr-Arg-Glu	Amino acid and Its metabolites	Small Peptide	405.205	404.202	[M+H]+	C15H28N6O7	3	-	145457956	-	-	-	-	2.33316e+06	-
MW0157549P	T3_positive	Thr-Arg-Gly-Glu-Val	Amino acid and Its metabolites	Small Peptide	560.292	560.292	[M+]+	C22H40N8O9	3	-	-	-	-	-	-	84326.2	-
MW0157554HN	HILIC_negative	Thr-Arg-Lys-Glu	Amino acid and Its metabolites	Small Peptide	531.298	532.297	[M-H]-	C21H40N8O8	3	-	9807080	-	-	-	-	2.10567e+06	-
MW0157557N	T3_negative	Thr-Arg-Phe-Glu	Amino acid and Its metabolites	Small Peptide	586.246	551.27	[M+Cl]-	C24H37N7O8	3	-	-	-	-	-	-	6.45246e+06	-
MW0109857P	T3_positive	Thr-Asn-Arg	Amino acid and Its metabolites	Small Peptide	390.211	389.202	[M+H]+	C14H27N7O6	3	-	145457966	-	-	-	-	3.37627e+07	-
MW0157566P	T3_positive	Thr-Asn-Asp-Lys	Amino acid and Its metabolites	Small Peptide	477.234	476.223	[M+H]+	C18H32N6O9	3	-	-	-	-	-	-	5.36177e+06	-
MW0157571HN	HILIC_negative	Thr-Asn-Ile-Asp	Amino acid and Its metabolites	Small Peptide	460.205	461.212	[M-H]-	C18H31N5O9	2	-	-	-	-	-	-	1.87754e+06	-
MEDP2340	T3_positive	Thr-Asp	Amino acid and Its metabolites	Small Peptide	235.09	234.085	[M+H]+	C8H14N2O6	1b	108320-97-4	3280446	-	-	-	C00107	390070	ko02010,ko02030
MW0157588P	T3_positive	Thr-Asp-Ile	Amino acid and Its metabolites	Small Peptide	348.177	347.169	[M+H]+	C14H25N3O7	3	-	145457991	-	-	-	-	700095	-
MEDP2351	T3_positive	Thr-Glu	Amino acid and Its metabolites	Small Peptide	249.11	248.101	[M+H]+	C9H16N2O6	1b	54532-73-9	7020163	-	-	-	C00107	728389	ko02010,ko02030
MW0157621P	T3_positive	Thr-Glu-Arg-Glu	Amino acid and Its metabolites	Small Peptide	534.263	533.245	[M+H]+	C20H35N7O10	3	-	-	-	-	-	-	673008	-
MEDP2496	T3_positive	Thr-His	Amino acid and Its metabolites	Small Peptide	257.12	256.117	[M+H]+	C10H16N4O4	1b	-	9943049	-	-	-	C00107	668926	ko02010,ko02030
MW0157666P	T3_positive	Thr-His-Leu-Val-Asp	Amino acid and Its metabolites	Small Peptide	584.306	583.297	[M+H]+	C25H41N7O9	3	-	-	-	-	-	-	1.88461e+07	-
MW0157668HN	HILIC_negative	Thr-His-Phe-Lys	Amino acid and Its metabolites	Small Peptide	530.279	531.281	[M-H]-	C25H37N7O6	3	-	-	-	-	-	-	2.41023e+06	-
MEDP2416	T3_positive	Thr-Ile	Amino acid and Its metabolites	Small Peptide	233.15	232.14	[M+H]+	C10H20N2O4	1a	-	18218246	-	-	-	C00107	2.78488e+06	ko02010,ko02030
MW0157688HN	HILIC_negative	Thr-Ile-Lys-Glu	Amino acid and Its metabolites	Small Peptide	488.271	489.28	[M-H]-	C21H39N5O8	2	-	-	-	-	-	-	1.07697e+06	-
MEDP1912	T3_positive	Thr-Leu	Amino acid and Its metabolites	Small Peptide	233.15	232.142	[M+H]+	C10H20N2O4	2	50299-12-2	7021828	HMDB0029065	-	-	C00107	7.0864e+06	ko02010,ko02030
MEDP1680	T3_positive	Thr-Leu-Ile	Amino acid and Its metabolites	Small Peptide	346.23	345.226	[M+H]+	C16H31N3O5	3	-	101127826	-	-	-	C00098	1.74941e+06	ko02010
MW0157717P	T3_positive	Thr-Leu-Val-Thr-Tyr	Amino acid and Its metabolites	Small Peptide	596.34	595.322	[M+H]+	C28H45N5O9	3	-	-	-	-	-	-	4.29624e+07	-
MW0157719HN	HILIC_negative	Thr-Lys-Ala-Glu	Amino acid and Its metabolites	Small Peptide	446.217	447.233	[M-H]-	C18H33N5O8	3	-	-	-	-	-	-	239615	-
MW0157722P	T3_positive	Thr-Lys-Asn-Glu	Amino acid and Its metabolites	Small Peptide	490.241	490.239	[M+]+	C19H34N6O9	3	-	-	-	-	-	-	99658.4	-
MEDP1022*153	T3_positive	Thr-Phe	Amino acid and Its metabolites	Small Peptide	267.13	266.127	[M+H]+	C13H18N2O4	2	16875-27-7	4099799	HMDB0029068	-	-	C00107	3.15974e+06	ko02010,ko02030
MW0157759P	T3_positive	Thr-Phe-Glu-Glu-Asp	Amino acid and Its metabolites	Small Peptide	640.242	639.239	[M+H]+	C27H37N5O13	3	-	-	-	-	-	-	466003	-
MW0157768P	T3_positive	Thr-Phe-Phe	Amino acid and Its metabolites	Small Peptide	414.198	413.195	[M+H]+	C22H27N3O5	3	-	71408222	-	-	-	-	1.49572e+07	-
MEDN1962	T3_negative	Thr-Pro	Amino acid and Its metabolites	Small Peptide	215.1	216.111	[M-H]-	C9H16N2O4	1b	46398-79-2	9834371	HMDB0029069	-	-	C00107	33973.7	ko02010,ko02030
MW0157786P	T3_positive	Thr-Pro-Pro-Val-Gln	Amino acid and Its metabolites	Small Peptide	541.297	540.291	[M+H]+	C24H40N6O8	3	-	-	-	-	-	-	2.62421e+07	-
MW0157801P	T3_positive	Thr-Ser-Phe	Amino acid and Its metabolites	Small Peptide	336.154	353.159	[M+H-H2O]+	C16H23N3O6	3	-	145458195	-	-	-	-	3.09466e+07	-
MW0157802N	T3_negative	Thr-Ser-Phe-Asp	Amino acid and Its metabolites	Small Peptide	467.188	468.186	[M-H]-	C20H28N4O9	3	-	-	-	-	-	-	2.26133e+06	-
MEDP2552	T3_positive	Thr-Thr	Amino acid and Its metabolites	Small Peptide	221.11	220.106	[M+H]+	C8H16N2O5	1b	-	11321969	-	-	-	C00107	297224	ko02010,ko02030
MW0157809P	T3_positive	Thr-Thr-Asn	Amino acid and Its metabolites	Small Peptide	334.155	334.149	[M+]+	C12H22N4O7	3	-	9880770	-	-	-	-	1.6864e+06	-
MW0157823P	T3_positive	Thr-Thr-Val	Amino acid and Its metabolites	Small Peptide	320.177	319.174	[M+H]+	C13H25N3O6	3	-	23653124	-	-	-	-	1.53711e+07	-
MADN0648	HILIC_negative	Thr-Trp	Amino acid and Its metabolites	Small Peptide	304.13	305.33	[M-H]-	C15H19N3O4	1b	186761-42-2	71728368	HMDB0029072	-	-	C00107	1.6127e+06	ko02010,ko02030
MEDP2591	T3_positive	Thr-Tyr	Amino acid and Its metabolites	Small Peptide	283.13	282.121	[M+H]+	C13H18N2O5	1b	145295-02-9	11778518	HMDB0029073	-	-	C00107	6.85886e+06	ko02010,ko02030
MW0157835P	T3_positive	Thr-Tyr-Asp-Arg-Asn	Amino acid and Its metabolites	Small Peptide	668.291	667.293	[M+H]+	C27H41N9O11	3	-	-	-	-	-	-	856892	-
MW0157847P	T3_positive	Thr-Tyr-Phe	Amino acid and Its metabolites	Small Peptide	430.196	429.19	[M+H]+	C22H27N3O6	3	-	145458242	-	-	-	-	5.24875e+06	-
MEDN1953	T3_negative	Thr-Val	Amino acid and Its metabolites	Small Peptide	217.12	218.127	[M-H]-	C9H18N2O4	1b	99032-17-4	7020902	HMDB0029074	-	-	C00107	863863	ko02010,ko02030
MW0157856N	T3_negative	Thr-Val-Asp-Lys	Amino acid and Its metabolites	Small Peptide	442.23	461.249	[M-H2O-H]-	C19H35N5O8	3	-	-	-	-	-	-	7.99056e+06	-
MEDP1893	T3_positive	Thr-Val-Ile	Amino acid and Its metabolites	Small Peptide	314.21	331.211	[M-H2O+H]+	C15H29N3O5	3	-	53923049	-	-	-	C00098	277395	ko02010
MEDP1678	T3_positive	Thr-Val-Leu	Amino acid and Its metabolites	Small Peptide	332.22	331.211	[M+H]+	C15H29N3O5	2	-	49864481	-	-	-	C00098	391131	ko02010
MW0157865N	T3_negative	Thr-Val-Leu-Thr-Ser	Amino acid and Its metabolites	Small Peptide	518.282	519.29	[M-H]-	C22H41N5O9	2	-	-	-	-	-	-	795862	-
MW0157868P	T3_positive	Thr-Val-Met-Trp-Asp	Amino acid and Its metabolites	Small Peptide	651.296	650.273	[M+H]+	C29H42N6O9S	3	-	-	-	-	-	-	8.61474e+06	-
MEDP2742	T3_positive	Thr-Val-Thr	Amino acid and Its metabolites	Small Peptide	320.18	319.174	[M+H]+	C13H25N3O6	3	-	145458257	-	-	-	C00098	387401	ko02010
MW0157872P	T3_positive	Thr-Val-Thr-Phe-Tyr	Amino acid and Its metabolites	Small Peptide	630.31	629.306	[M+H]+	C31H43N5O9	3	-	-	-	-	-	-	5.9827e+06	-
MW0157921N	T3_negative	Thymopentin	Amino acid and Its metabolites	Small Peptide	660.348	679.365	[M-H2O-H]-	C30H49N9O9	1b	69558-55-0	451417	-	-	-	-	47343.5	-
MW0109998N	T3_negative	Trandolaprilat	Amino acid and Its metabolites	Amino acid derivatives	401.203	402.215	[M-H]-	C22H30N2O5	3	-	5464097	HMDB0060583	-	-	-	1.75959e+06	-
MEDN0072	HILIC_negative	Trans-4-Hydroxy-L-Proline	Amino acid and Its metabolites	Amino acid derivatives	130.05	131.058	[M-H]-	C5H9NO3	1b	51-35-4	5810	HMDB0000725	18095	257	C01157	374905	ko00330,ko00470,ko01100,ko02010
MEDN2004N	T3_negative	Trp-Ala	Amino acid and Its metabolites	Small Peptide	334.141	275.127	[M+CH3COO]-	C14H17N3O3	1b	24046-71-7	6993401	HMDB0029076	-	-	-	3.48011e+06	-
MW0158090P	T3_positive	Trp-Ala-Phe	Amino acid and Its metabolites	Small Peptide	423.205	422.195	[M+H]+	C23H26N4O4	3	-	145458266	-	-	-	-	1.25806e+07	-
MW0158101P	T3_positive	Trp-Arg-Tyr	Amino acid and Its metabolites	Small Peptide	523.251	523.254	[M+]+	C26H33N7O5	3	-	10459438	-	-	-	-	100536	-
MEDN1992	T3_negative	Trp-Asn	Amino acid and Its metabolites	Small Peptide	317.13	318.133	[M-H]-	C15H18N4O4	1a	175027-11-9	7020170	-	-	-	C00107	88354.7	ko02010,ko02030
MEDP2441	T3_positive	Trp-Asp	Amino acid and Its metabolites	Small Peptide	320.12	319.116	[M+H]+	C15H17N3O5	1b	71835-78-4	7019108	-	-	-	C00107	307266	ko02010,ko02030
MW0158115P	T3_positive	Trp-Asp-Ile	Amino acid and Its metabolites	Small Peptide	433.209	432.201	[M+H]+	C21H28N4O6	3	-	145458312	-	-	-	-	1.48285e+07	-
MW0110058P	T3_positive	Trp-Gln-Arg	Amino acid and Its metabolites	Small Peptide	488.251	488.25	[M+]+	C22H32N8O5	3	-	145458337	-	-	-	-	1.04567e+07	-
MEDP1023	T3_positive	Trp-Glu	Amino acid and Its metabolites	Small Peptide	334.14	333.132	[M+H]+	C16H19N3O5	1b	36099-95-3	7009663	HMDB0029082	-	-	C00107	768038	ko02010,ko02030
MW0158143P	T3_positive	Trp-Glu-Glu	Amino acid and Its metabolites	Small Peptide	463.183	462.175	[M+H]+	C21H26N4O8	3	-	11317175	-	-	-	-	1.63093e+07	-
MW0158157P	T3_positive	Trp-Gly-Val	Amino acid and Its metabolites	Small Peptide	361.188	360.18	[M+H]+	C18H24N4O4	3	-	145458376	-	-	-	-	3.86723e+06	-
MW0158162P	T3_positive	Trp-His-Ile	Amino acid and Its metabolites	Small Peptide	454.229	454.233	[M+]+	C23H30N6O4	3	-	145458386	-	-	-	-	1.181e+06	-
MW0110064P	T3_positive	Trp-His-Lys	Amino acid and Its metabolites	Small Peptide	470.261	469.244	[M+H]+	C23H31N7O4	3	-	145458388	-	-	-	-	7.58217e+06	-
MEDP2468	T3_positive	Trp-Ile	Amino acid and Its metabolites	Small Peptide	318.18	317.17	[M+H]+	C17H23N3O3	1a	64339-42-0	11681245	-	-	-	C00107	949014	ko02010,ko02030
MW0158173P	T3_positive	Trp-Ile-His	Amino acid and Its metabolites	Small Peptide	455.242	454.233	[M+H]+	C23H30N6O4	3	-	145458402	-	-	-	-	5.23988e+06	-
MEDN2027	T3_negative	Trp-Leu	Amino acid and Its metabolites	Small Peptide	316.17	317.174	[M-H]-	C17H23N3O3	1a	13123-35-8	6997510	-	-	-	C00107	77219.9	ko02010,ko02030
MW0110068P	T3_positive	Trp-Leu-Arg	Amino acid and Its metabolites	Small Peptide	473.273	473.275	[M+]+	C23H35N7O4	3	-	10162440	-	-	-	-	5.30288e+06	-
MEDP2462	T3_positive	Trp-Met	Amino acid and Its metabolites	Small Peptide	336.14	335.13	[M+H]+	C16H21N3O3S	1b	21438-63-1	7020173	-	-	-	C00107	433398	ko02010,ko02030
MW0158216P	T3_positive	Trp-Phe-Glu	Amino acid and Its metabolites	Small Peptide	481.207	480.201	[M+H]+	C25H28N4O6	3	-	145458458	-	-	-	-	339091	-
MEDP2463	T3_positive	Trp-Pro	Amino acid and Its metabolites	Small Peptide	302.15	301.143	[M+H]+	C16H19N3O3	1a	38136-75-3	14409732	-	-	-	C00107	6.00583e+06	ko02010,ko02030
MEDP2427	T3_positive	Trp-Ser	Amino acid and Its metabolites	Small Peptide	292.13	291.122	[M+H]+	C14H17N3O4	1b	133101-40-3	7009660	-	-	-	C00107	59324.3	ko02010,ko02030
MW0158240P	T3_positive	Trp-Ser-His	Amino acid and Its metabolites	Small Peptide	428.182	428.181	[M+]+	C20H24N6O5	3	-	145458485	-	-	-	-	410163	-
MEDP2316	T3_positive	Trp-Thr	Amino acid and Its metabolites	Small Peptide	306.14	305.138	[M+H]+	C15H19N3O4	1b	-	17773480	-	-	-	C00107	56778.2	ko02010,ko02030
MEDP2477	T3_positive	Trp-Trp	Amino acid and Its metabolites	Small Peptide	391.18	390.169	[M+H]+	C22H22N4O3	1b	20696-60-0	88656	-	-	-	C00107	237499	ko02010,ko02030
MEDP2455	T3_positive	Trp-Val	Amino acid and Its metabolites	Small Peptide	304.17	303.158	[M+H]+	C16H21N3O3	1b	24613-12-5	7009658	-	-	-	C00107	534386	ko02010,ko02030
MW0158282P	T3_positive	Trp-Val-Arg	Amino acid and Its metabolites	Small Peptide	460.269	459.259	[M+H]+	C22H33N7O4	3	-	11963125	-	-	-	-	4.32811e+06	-
MEDP2575	T3_positive	Tyr-Ala	Amino acid and Its metabolites	Small Peptide	253.12	252.111	[M+H]+	C12H16N2O4	1a	730-08-5	5496455	-	-	-	C00107	2.57837e+06	ko02010,ko02030
MW0158347P	T3_positive	Tyr-Ala-Arg-Asp-Glu	Amino acid and Its metabolites	Small Peptide	653.28	652.282	[M+H]+	C27H40N8O11	3	-	-	-	-	-	-	160702	-
MW0158361HN	HILIC_negative	Tyr-Ala-Phe-Arg	Amino acid and Its metabolites	Small Peptide	554.279	555.281	[M-H]-	C27H37N7O6	3	-	-	-	-	-	-	4.36207e+06	-
MW0158362P	T3_positive	Tyr-Ala-Ser	Amino acid and Its metabolites	Small Peptide	357.178	339.143	[M+NH4]+	C15H21N3O6	3	-	9967723	-	-	-	-	1.65015e+07	-
MW0158364N	T3_negative	Tyr-Ala-Thr-Asp	Amino acid and Its metabolites	Small Peptide	467.188	468.186	[M-H]-	C20H28N4O9	3	-	-	-	-	-	-	56563.3	-
MW0158370P	T3_positive	Tyr-Arg-Asp	Amino acid and Its metabolites	Small Peptide	470.235	452.202	[M+NH4]+	C19H28N6O7	3	-	145458555	-	-	-	-	75636.9	-
MW0158392N	T3_negative	Tyr-Asn-Gln-Asp	Amino acid and Its metabolites	Small Peptide	537.195	538.202	[M-H]-	C22H30N6O10	3	-	-	-	-	-	-	244403	-
MEDP2388	T3_positive	Tyr-Asp	Amino acid and Its metabolites	Small Peptide	297.11	296.101	[M+H]+	C13H16N2O6	1b	87085-11-8	9817652	-	-	-	C00107	2.14694e+06	ko02010,ko02030
MW0158405P	T3_positive	Tyr-Asp-Ala	Amino acid and Its metabolites	Small Peptide	368.144	367.138	[M+H]+	C16H21N3O7	3	-	9799339	-	-	-	-	7.3871e+06	-
MW0158414N	T3_negative	Tyr-Asp-Ile-Lys	Amino acid and Its metabolites	Small Peptide	536.262	537.28	[M-H]-	C25H39N5O8	3	-	-	-	-	-	-	371970	-
MW0158430N	T3_negative	Tyr-Gln-Asn-Glu	Amino acid and Its metabolites	Small Peptide	551.208	552.218	[M-H]-	C23H32N6O10	3	-	-	-	-	-	-	3.06726e+06	-
MW0158436P	T3_positive	Tyr-Gln-Ile	Amino acid and Its metabolites	Small Peptide	423.221	422.217	[M+H]+	C20H30N4O6	3	-	145458621	-	-	-	-	2.01117e+06	-
MW0158437N	T3_negative	Tyr-Gln-Ile-Arg	Amino acid and Its metabolites	Small Peptide	577.302	578.318	[M-H]-	C26H42N8O7	3	-	-	-	-	-	-	57376.1	-
MW0110195P	T3_positive	Tyr-Gln-Lys	Amino acid and Its metabolites	Small Peptide	438.235	437.227	[M+H]+	C20H31N5O6	3	-	14389275	-	-	-	-	2.54553e+06	-
MEDP2391	T3_positive	Tyr-Glu	Amino acid and Its metabolites	Small Peptide	311.12	310.116	[M+H]+	C14H18N2O6	1a	2545-89-3	7009628	-	-	-	C00107	2.64639e+06	ko02010,ko02030
MW0158467HN	HILIC_negative	Tyr-Glu-Val-Lys	Amino acid and Its metabolites	Small Peptide	582.275	537.28	[M+HCOO]-	C25H39N5O8	3	-	-	-	-	-	-	274596	-
MEDP2566*246	T3_positive	Tyr-Gly	Amino acid and Its metabolites	Small Peptide	239.1	238.095	[M+H]+	C11H14N2O4	1a	673-08-5	7021854	HMDB0029105	-	-	C00107	2.53242e+07	ko02010,ko02030
MW0158483HN	HILIC_negative	Tyr-His-Ile-Glu	Amino acid and Its metabolites	Small Peptide	559.256	560.259	[M-H]-	C26H36N6O8	2	-	-	-	-	-	-	2.13613e+06	-
MW0158485HN	HILIC_negative	Tyr-His-Leu-Glu	Amino acid and Its metabolites	Small Peptide	559.258	560.259	[M-H]-	C26H36N6O8	3	-	-	-	-	-	-	9.56059e+06	-
MW0158488HN	HILIC_negative	Tyr-His-Phe-Lys	Amino acid and Its metabolites	Small Peptide	592.284	593.296	[M-H]-	C30H39N7O6	2	-	-	-	-	-	-	62359.7	-
MEDN2006	T3_negative	Tyr-Ile	Amino acid and Its metabolites	Small Peptide	293.15	294.159	[M-H]-	C15H22N2O4	1b	40829-32-1	7019110	-	-	-	C00107	62970.2	ko02010,ko02030
MEDP1894	T3_positive	Tyr-Leu	Amino acid and Its metabolites	Small Peptide	295.17	294.158	[M+H]+	C15H22N2O4	2	17355-10-1	87071	HMDB0029109	-	-	C00107	1.56643e+06	ko02010,ko02030
MW0158518P	T3_positive	Tyr-Leu-Gly	Amino acid and Its metabolites	Small Peptide	369.214	351.179	[M+NH4]+	C17H25N3O5	3	-	102493101	-	-	-	-	1.22539e+07	-
MW0158533HN	HILIC_negative	Tyr-Lys-Arg-Glu	Amino acid and Its metabolites	Small Peptide	593.307	594.313	[M-H]-	C26H42N8O8	3	-	-	-	-	-	-	135527	-
MW0158541P	T3_positive	Tyr-Lys-His	Amino acid and Its metabolites	Small Peptide	446.224	446.228	[M+]+	C21H30N6O5	3	-	145458704	-	-	-	-	2.5947e+06	-
MW0158706N	T3_negative	TyrMe-Lys-OH	Amino acid and Its metabolites	Small Peptide	444.172	445.185	[M-H]-	C22H27N3O7	3	-	-	-	-	-	-	6.17945e+06	-
MW0158718N	T3_negative	TyrMe-Val-OH	Amino acid and Its metabolites	Small Peptide	415.146	416.158	[M-H]-	C21H24N2O7	3	-	-	-	-	-	-	2.67775e+06	-
MADN0594N	T3_negative	Tyrosine-Isoleucine	Amino acid and Its metabolites	Small Peptide	293.15	294.158	[M-H]-	C15H22N2O4	3	40829-32-1	14282475	-	-	-	-	432712	-
MW0110228P	T3_positive	Tyrosyl-tyrosyl-phenylalanine	Amino acid and Its metabolites	Small Peptide	492.211	491.206	[M+H]+	C27H29N3O6	3	108322-11-8	130070	-	-	-	-	1.17575e+07	-
MEDP1895	T3_positive	Tyr-Phe	Amino acid and Its metabolites	Small Peptide	311.14	328.142	[M-H2O+H]+	C18H20N2O4	2	17355-11-2	3421919	HMDB0029112	-	-	C00107	8.75162e+06	ko02010,ko02030
MW0110214P	T3_positive	Tyr-Phe-Lys	Amino acid and Its metabolites	Small Peptide	456.24	456.237	[M+]+	C24H32N4O5	3	-	145458735	-	-	-	-	1.66052e+06	-
MW0158573P	T3_positive	Tyr-Phe-Lys-Ile-Asp	Amino acid and Its metabolites	Small Peptide	685.349	684.348	[M+H]+	C34H48N6O9	3	-	-	-	-	-	-	1.54054e+07	-
MW0158577P	T3_positive	Tyr-Phe-Thr	Amino acid and Its metabolites	Small Peptide	430.198	429.19	[M+H]+	C22H27N3O6	3	-	145458739	-	-	-	-	4.68267e+06	-
MW0158578N	T3_negative	Tyr-Phe-Thr-Lys	Amino acid and Its metabolites	Small Peptide	556.272	557.285	[M-H]-	C28H39N5O7	2	-	-	-	-	-	-	698418	-
MW0158580P	T3_positive	Tyr-Phe-Val	Amino acid and Its metabolites	Small Peptide	428.212	427.211	[M+H]+	C23H29N3O5	3	-	145458742	-	-	-	-	1.24664e+07	-
MW0158581HN	HILIC_negative	Tyr-Phe-Val-Arg	Amino acid and Its metabolites	Small Peptide	582.31	583.312	[M-H]-	C29H41N7O6	3	-	-	-	-	-	-	691443	-
MEDP2430	T3_positive	Tyr-Pro	Amino acid and Its metabolites	Small Peptide	279.13	278.127	[M+H]+	C14H18N2O4	1a	51871-47-7	9795637	-	-	-	C00107	5.99025e+06	ko02010,ko02030
MEDP2383	T3_positive	Tyr-Ser	Amino acid and Its metabolites	Small Peptide	269.11	268.106	[M+H]+	C12H16N2O5	1b	13588-99-3	54564570	-	-	-	C00107	5.76533e+06	ko02010,ko02030
MW0158607P	T3_positive	Tyr-Ser-Leu	Amino acid and Its metabolites	Small Peptide	399.225	381.19	[M+NH4]+	C18H27N3O6	3	-	10045387	-	-	-	-	2.58129e+06	-
MW0158608P	T3_positive	Tyr-Ser-Lys-Glu-Ala	Amino acid and Its metabolites	Small Peptide	596.283	596.281	[M+]+	C26H40N6O10	3	-	-	-	-	-	-	4.73409e+06	-
MW0158610N	T3_negative	Tyr-Ser-Phe-Val-Phe	Amino acid and Its metabolites	Small Peptide	660.313	661.311	[M-H]-	C35H43N5O8	3	-	-	-	-	-	-	153393	-
MW0158613N	T3_negative	Tyr-Ser-Val-Glu	Amino acid and Its metabolites	Small Peptide	495.219	496.217	[M-H]-	C22H32N4O9	3	-	-	-	-	-	-	1.07752e+06	-
MEDP2503	T3_positive	Tyr-Thr	Amino acid and Its metabolites	Small Peptide	283.13	282.122	[M+H]+	C13H18N2O5	1a	-	14522584	-	-	-	C00107	6.56884e+06	ko02010,ko02030
MW0158615N	T3_negative	Tyr-Thr-Ala-Glu	Amino acid and Its metabolites	Small Peptide	481.204	482.201	[M-H]-	C21H30N4O9	3	-	-	-	-	-	-	450925	-
MW0158627P	T3_positive	Tyr-Thr-Phe-Lys-Asn	Amino acid and Its metabolites	Small Peptide	671.337	671.328	[M+]+	C32H45N7O9	3	-	-	-	-	-	-	474991	-
MEDN2024	T3_negative	Tyr-Trp	Amino acid and Its metabolites	Small Peptide	366.15	367.154	[M-H]-	C20H21N3O4	1b	60815-41-0	7021832	-	-	-	C00107	15623	ko02010,ko02030
MEDP2432	T3_positive	Tyr-Tyr	Amino acid and Its metabolites	Small Peptide	345.14	344.137	[M+H]+	C18H20N2O5	1b	1050-28-8	70590	-	-	-	C00107	1.06457e+06	ko02010,ko02030
MW0158648P	T3_positive	Tyr-Tyr-Gln	Amino acid and Its metabolites	Small Peptide	490.231	472.196	[M+NH4]+	C23H28N4O7	3	-	9826070	-	-	-	-	2.18205e+07	-
MW0158668HN	HILIC_negative	Tyr-Val-His-Arg	Amino acid and Its metabolites	Small Peptide	572.288	573.302	[M-H]-	C26H39N9O6	3	-	-	-	-	-	-	1.07119e+06	-
MW0158677P	T3_positive	Tyr-Val-Tyr-Lys-Val	Amino acid and Its metabolites	Small Peptide	671.369	670.369	[M+H]+	C34H50N6O8	3	-	-	-	-	-	-	4.13512e+06	-
MW0158819HN	HILIC_negative	-UR-144 N-(4-hydroxypentyl) metabolite	Amino acid and Its metabolites	polypeptide	362.19	327.22	[M+Cl]-	C21H29NO2	3	-	-	-	-	-	-	3.77524e+06	-
MEDN1306	T3_negative	Ureidosuccinic acid	Amino acid and Its metabolites	Amino acid derivatives	175.04	176.13	[M-H]-	C5H8N2O5	1b	13184-27-5	93072	HMDB0000828	15859	5791	C00438	180108	ko00240,ko00250,ko01100,ko01240
MEDN1548*199	T3_negative	Val-Ala	Amino acid and Its metabolites	Small Peptide	187.11	188.116	[M-H]-	C8H16N2O3	1b	27493-61-4	6992638	-	-	-	C00107	32619.3	ko02010,ko02030
MW0158878N	T3_negative	Val-Ala-Phe-Asp	Amino acid and Its metabolites	Small Peptide	449.202	450.211	[M-H]-	C21H30N4O7	3	-	-	-	-	-	-	1.93621e+06	-
MW0158888P	T3_positive	Val-Arg-Ala-Glu	Amino acid and Its metabolites	Small Peptide	473.263	473.26	[M+]+	C19H35N7O7	3	-	-	-	-	-	-	865281	-
MW0158889P	T3_positive	Val-Arg-Asn	Amino acid and Its metabolites	Small Peptide	387.223	387.223	[M+]+	C15H29N7O5	3	-	100934321	-	-	-	-	1.74955e+07	-
MW0158894HN	HILIC_negative	Val-Arg-Glu-Glu	Amino acid and Its metabolites	Small Peptide	530.249	531.265	[M-H]-	C21H37N7O9	3	-	-	-	-	-	-	9.47912e+06	-
MW0158905N	T3_negative	Val-Arg-Thr-Asp	Amino acid and Its metabolites	Small Peptide	488.248	489.255	[M-H]-	C19H35N7O8	2	-	-	-	-	-	-	276594	-
MW0158916P	T3_positive	Val-Asn-His-Val-Thr	Amino acid and Its metabolites	Small Peptide	569.299	568.297	[M+H]+	C24H40N8O8	3	-	-	-	-	-	-	762157	-
MW0158922N	T3_negative	Val-Asn-Phe-Asp	Amino acid and Its metabolites	Small Peptide	492.207	493.217	[M-H]-	C22H31N5O8	3	-	-	-	-	-	-	46176.5	-
MW0158928P	T3_positive	Val-Asn-Tyr-Val-Asn	Amino acid and Its metabolites	Small Peptide	607.298	607.297	[M+]+	C27H41N7O9	3	-	-	-	-	-	-	1.998e+07	-
MW0158930P	T3_positive	Val-Asn-Val-Asp-Glu	Amino acid and Its metabolites	Small Peptide	575.272	574.26	[M+H]+	C23H38N6O11	3	-	-	-	-	-	-	6.82329e+06	-
MADN0463	HILIC_negative	Val-Asp	Amino acid and Its metabolites	Small Peptide	231.1	232.23	[M-H]-	C9H16N2O5	1b	20556-16-5	7009608	HMDB0029123	-	-	C00107	2.5094e+07	ko02010,ko02030
MW0158938P	T3_positive	Val-Asp-Ile	Amino acid and Its metabolites	Small Peptide	346.195	345.19	[M+H]+	C15H27N3O6	3	-	44256385	-	-	-	-	2.49142e+06	-
MADN0633	HILIC_negative	Val-Cys	Amino acid and Its metabolites	Small Peptide	219.08	220.29	[M-H]-	C8H16N2O3S	1b	160070-15-5	10421020	HMDB0029124	-	-	C00107	22477.3	ko02010,ko02030
MADN0641	HILIC_negative	Val-Gln	Amino acid and Its metabolites	Small Peptide	244.13	245.28	[M-H]-	C10H19N3O4	1b	42854-54-6	5253209	-	-	-	C00107	5.11366e+06	ko02010,ko02030
MW0158961P	T3_positive	Val-Gln-Ala-Arg	Amino acid and Its metabolites	Small Peptide	495.264	472.276	[M+Na]+	C19H36N8O6	3	-	-	-	-	-	-	4.26264e+07	-
MW0158969HN	HILIC_negative	Val-Gln-Ile-Asp	Amino acid and Its metabolites	Small Peptide	472.242	473.249	[M-H]-	C20H35N5O8	2	-	-	-	-	-	-	3.68224e+06	-
MEDP2399	T3_positive	Val-Glu	Amino acid and Its metabolites	Small Peptide	247.13	246.122	[M+H]+	C10H18N2O5	1b	3062-07-5	7009623	HMDB0029126	-	-	C00107	5.90121e+06	ko02010,ko02030
MW0158995N	T3_negative	Val-Glu-Phe-Asp	Amino acid and Its metabolites	Small Peptide	507.218	508.217	[M-H]-	C23H32N4O9	3	-	-	-	-	-	-	2.27183e+06	-
MW0159003P	T3_positive	Val-Glu-Tyr-His-Gln	Amino acid and Its metabolites	Small Peptide	674.302	674.302	[M+]+	C30H42N8O10	3	-	-	-	-	-	-	8.55889e+06	-
MW0159005P	T3_positive	Val-Glu-Val-Ala-Glu	Amino acid and Its metabolites	Small Peptide	546.277	545.27	[M+H]+	C23H39N5O10	3	-	-	-	-	-	-	3.85449e+06	-
MEDN1954	T3_negative	Val-Gly	Amino acid and Its metabolites	Small Peptide	173.09	174.1	[M-H]-	C7H14N2O3	1b	686-43-1	6993111	HMDB0029127	-	-	C00107	3.84721e+06	ko02010,ko02030
MEDN2125	T3_negative	Val-His	Amino acid and Its metabolites	Small Peptide	253.13	254.138	[M-H]-	C11H18N4O3	1b	13589-07-6	7408625	-	-	-	C00107	157433	ko02010,ko02030
MW0159020P	T3_positive	Val-His-Glu-Lys-Ala	Amino acid and Its metabolites	Small Peptide	583.323	582.313	[M+H]+	C25H42N8O8	3	-	-	-	-	-	-	381394	-
MW0159023P	T3_positive	Val-His-Ile	Amino acid and Its metabolites	Small Peptide	368.238	367.222	[M+H]+	C17H29N5O4	3	-	145458936	-	-	-	-	640086	-
MW0159024P	T3_positive	Val-His-Ile-Glu	Amino acid and Its metabolites	Small Peptide	497.272	496.265	[M+H]+	C22H36N6O7	2	-	-	-	-	-	-	2.90721e+06	-
MW0159269N	T3_negative	Val-HoPhe-OH	Amino acid and Its metabolites	Small Peptide	385.136	386.148	[M-H]-	C20H22N2O6	3	-	-	-	-	-	-	1.71633e+06	-
MEDP2433*138	T3_positive	Val-Ile	Amino acid and Its metabolites	Small Peptide	231.17	230.163	[M+H]+	C11H22N2O3	1a	20556-14-3	7010532	HMDB0029130	-	-	C00107	4.64692e+06	ko02010,ko02030
MEDP2434*138	T3_positive	Val-Leu	Amino acid and Its metabolites	Small Peptide	231.17	230.163	[M+H]+	C11H22N2O3	1a	3989-97-7	6993118	HMDB0029131	-	-	C00107	4.64692e+06	ko02010,ko02030
MW0159058P	T3_positive	Val-Leu-Asp-Phe-Glu	Amino acid and Its metabolites	Small Peptide	639.337	621.301	[M+NH4]+	C29H43N5O10	2	-	-	-	-	-	-	24328.9	-
MW0159289P	T3_positive	Val-Met	Amino acid and Its metabolites	Small Peptide	514.28	248.119	[2M+NH4]+	C10H20N2O3S	1b	14486-09-0	292427	-	-	-	-	2.0055e+06	-
MEDN2013	T3_negative	Val-Phe-Ala	Amino acid and Its metabolites	Small Peptide	334.18	335.18	[M-H]-	C17H25N3O4	1b	-	90419345	-	-	-	C00098	39856.9	ko02010
MW0159120P	T3_positive	Val-Phe-Glu	Amino acid and Its metabolites	Small Peptide	394.196	393.19	[M+H]+	C19H27N3O6	3	-	145459010	-	-	-	-	6.00909e+06	-
MW0159124HN	HILIC_negative	Val-Phe-Lys-Asp	Amino acid and Its metabolites	Small Peptide	552.259	507.269	[M+HCOO]-	C24H37N5O7	3	-	-	-	-	-	-	497980	-
MW0159131P	T3_positive	Val-Phe-Tyr	Amino acid and Its metabolites	Small Peptide	450.2	427.211	[M+Na]+	C23H29N3O5	3	-	11582709	-	-	-	-	6.64838e+06	-
MEDP1896*254	T3_positive	Val-Pro-Ala	Amino acid and Its metabolites	Small Peptide	286.18	285.169	[M+H]+	C13H23N3O4	3	85807-20-1	15515688	-	-	-	C00098	132993	ko02010
MW0159139P	T3_positive	Val-Pro-Glu-Lys-Lys	Amino acid and Its metabolites	Small Peptide	599.366	599.364	[M+]+	C27H49N7O8	3	-	-	-	-	-	-	289613	-
MW0159140P	T3_positive	Val-Pro-Glu-Pro-Lys	Amino acid and Its metabolites	Small Peptide	569.326	568.322	[M+H]+	C26H44N6O8	3	-	-	-	-	-	-	4.82943e+07	-
MW0159141P	T3_positive	Val-Pro-Gly	Amino acid and Its metabolites	Small Peptide	272.164	271.153	[M+H]+	C12H21N3O4	3	-	10125367	-	-	-	-	1.79106e+07	-
MEDN1616	T3_negative	Val-Pro-Leu	Amino acid and Its metabolites	Small Peptide	326.21	327.216	[M-H]-	C16H29N3O4	3	90614-49-6	146208	-	-	-	C00098	2.28722e+06	ko02010
MW0159157P	T3_positive	Val-Ser-Gly-Pro-Glu	Amino acid and Its metabolites	Small Peptide	488.233	487.228	[M+H]+	C20H33N5O9	3	-	-	-	-	-	-	114304	-
MW0159163P	T3_positive	Val-Ser-Ser-Ser-Leu	Amino acid and Its metabolites	Small Peptide	456.247	491.259	[M+H-2H2O]+	C20H37N5O9	3	-	-	-	-	-	-	921459	-
MW0159165N	T3_negative	Val-Ser-Thr-Asp	Amino acid and Its metabolites	Small Peptide	479.192	420.186	[M+CH3COO]-	C16H28N4O9	3	-	-	-	-	-	-	20551.8	-
MEDN1942	T3_negative	Val-Thr	Amino acid and Its metabolites	Small Peptide	217.12	218.127	[M-H]-	C9H18N2O4	1b	72636-02-3	9815826	-	-	-	C00107	3.46666e+07	ko02010,ko02030
MW0159170P	T3_positive	Val-Thr-Ala-Asp-Lys	Amino acid and Its metabolites	Small Peptide	533.288	532.286	[M+H]+	C22H40N6O9	3	-	-	-	-	-	-	2.54068e+07	-
MW0159185P	T3_positive	Val-Thr-Phe-Glu-Ser	Amino acid and Its metabolites	Small Peptide	599.301	581.27	[M+NH4]+	C26H39N5O10	3	-	-	-	-	-	-	4.70216e+07	-
MW0159187P	T3_positive	Val-Thr-Pro-Tyr-Met	Amino acid and Its metabolites	Small Peptide	610.283	609.283	[M+H]+	C28H43N5O8S	3	-	-	-	-	-	-	2.78109e+07	-
MW0159195P	T3_positive	Val-Thr-Val-Leu-Val	Amino acid and Its metabolites	Small Peptide	530.345	529.348	[M+H]+	C25H47N5O7	3	-	-	-	-	-	-	108706	-
MEDP2602	T3_positive	Val-Trp	Amino acid and Its metabolites	Small Peptide	304.17	303.158	[M+H]+	C16H21N3O3	1b	24587-37-9	168182	HMDB0029138	-	-	C00107	1.94922e+06	ko02010,ko02030
MW0159199P	T3_positive	Val-Trp-His	Amino acid and Its metabolites	Small Peptide	441.224	440.217	[M+H]+	C22H28N6O4	2	-	145459062	-	-	-	-	781846	-
MEDP1766	T3_positive	Val-Tyr	Amino acid and Its metabolites	Small Peptide	281.15	280.142	[M+H]+	C14H20N2O4	1a	3061-91-4	7009555	-	-	-	C00107	5.32565e+06	ko02010,ko02030
MW0159212P	T3_positive	Val-Tyr-Gln-His-Val	Amino acid and Its metabolites	Small Peptide	644.335	644.328	[M+]+	C30H44N8O8	3	-	-	-	-	-	-	2.12817e+06	-
MW0159218HN	HILIC_negative	Val-Tyr-His-Lys	Amino acid and Its metabolites	Small Peptide	544.293	545.296	[M-H]-	C26H39N7O6	3	-	-	-	-	-	-	596642	-
MW0159230P	T3_positive	Val-Tyr-Tyr	Amino acid and Its metabolites	Small Peptide	444.21	443.206	[M+H]+	C23H29N3O6	3	-	145459081	-	-	-	-	6.06906e+06	-
MEDN1976	T3_negative	Val-Val	Amino acid and Its metabolites	Small Peptide	215.14	216.15	[M-H]-	C10H20N2O3	1a	3918-94-3	107475	HMDB0029140	-	-	C00107	580029	ko02010,ko02030
MW0159232P	T3_positive	Val-Val-Asn	Amino acid and Its metabolites	Small Peptide	331.198	330.19	[M+H]+	C14H26N4O5	3	-	145459083	-	-	-	-	1.52419e+07	-
MW0110471N	T3_negative	Virginiamycin S1	Amino acid and Its metabolites	Amino acid derivatives	822.336	823.354	[M-H]-	C43H49N7O10	3	11006-76-1	122731	HMDB0030520	-	-	C11269	169751	-
MEDP0367	T3_positive	γ-Aminobutyric Acid	Amino acid and Its metabolites	Amino acid derivatives	104.07	103.063	[M+H]+	C4H9NO2	1b	56-12-2	119	HMDB0000112	16865	-	C00334	2.96325e+07	ko00250,ko00330,ko00410,ko00650,ko00760,ko01100,ko01120,ko02024
MEDP1013	T3_positive	γ-Glu-Cys	Amino acid and Its metabolites	Small Peptide	251.07	250.062	[M+H]+	C8H14N2O5S	1b	636-58-8	123938	HMDB0001049	17515	5966	C00669	1.08055e+06	ko00480,ko01100,ko01240
MADN0636	HILIC_negative	γ-Glu-Gln	Amino acid and Its metabolites	Small Peptide	274.1	275.26	[M-H]-	C10H17N3O6	1b	10148-81-9	150914	HMDB0011738	73707	-	C05283	7.31436e+06	-
MEDN2135	T3_negative	γ-Glu-Met	Amino acid and Its metabolites	Small Peptide	277.09	278.094	[M-H]-	C10H18N2O5S	1b	17663-87-5	7009567	-	-	-	C00107	148913	ko02010,ko02030
MW0111359HN	HILIC_negative	(-)-erythro-Anethole glycol 2-glucoside	Benzene and substituted derivatives	Benzene and substituted derivatives	344.149	344.147	[M-]-	C16H24O8	3	217973-39-2	45360332	HMDB0033067	-	-	-	1.66741e+06	-
MEDN2227N	T3_negative	(-)-Tylocrebrine	Benzene and substituted derivatives	Benzene and substituted derivatives	392.182	393.194	[M-H]-	C24H27NO4	3	61302-92-9	442875	-	-	-	-	3.24161e+06	-
MW0146617N	T3_negative	(2R,3S)-Methyl 3-benzamido-2-hydroxy-3-phenylpropanoate	Benzene and substituted derivatives	Benzene and substituted derivatives	334.081	299.116	[M+Cl]-	C17H17NO4	3	32981-85-4 | 132074-01-2	182104	-	-	-	-	1.13867e+06	-
MW0114672N	T3_negative	(2R,3S,4S,5R,6S)-2-[[(2S,3R,4R)-3,4-Dihydroxy-4-(hydroxymethyl)oxolan-2-yl]oxymethyl]-6-(3,4,5-trimethoxyphenoxy)oxane-3,4,5-triol	Benzene and substituted derivatives	Benzene and substituted derivatives	523.167	478.169	[M+HCOO]-	C20H30O13	3	-	23928091	HMDB0038714	-	-	-	484966	-
MW0107535HN	HILIC_negative	(2S)-1-[(2S,4R)-4-benzyl-2-hydroxy-5-[[(1R,2R)-2-hydroxy-2,3-dihydro-1H-inden-1-yl]amino]-5-oxopentyl]-N-tert-butyl-4-(pyridin-3-ylmethyl)piperazine-2-carboxamide	Benzene and substituted derivatives	Benzene and substituted derivatives	612.359	613.363	[M-H]-	C36H47N5O4	3	-	53713043	HMDB0014369	44032	-	-	567685	-
MW0149286N	T3_negative	(2S,3S)-2-(dimethylamino)-N-[(2Z,6S,9S,10S)-6-isobutyl-10-isopropyl-5,8-dioxo-11-oxa-4,7-diazabicyclo[10.2.2]hexadeca-1(14),2,12,15-tetraen-9-yl]-3-methyl-pentanamide	Benzene and substituted derivatives	Benzene and substituted derivatives	499.332	500.336	[M-H]-	C28H44N4O4	3	-	5281587	HMDB0030199	-	-	-	114246	-
MEDP0109	T3_positive	(3,4-Dimethoxyphenyl) Acetic Acid	Benzene and substituted derivatives	Phenolic acids	197.08	196.074	[M+H]+	C10H12O4	1b	93-40-3	7139	HMDB0000434	-	5423	-	72223.4	-
MW0142773P	T3_positive	(3-Acrylamidopropyl)trimethylammonium Chloride	Benzene and substituted derivatives	Benzene and substituted derivatives	171.148	206.119	[M+H]+	C9H19ClN2O	3	45021-77-0	170750	-	-	-	-	101078	-
MW0110893P	T3_positive	(4-((5,6-Diphenylpyrazin-2-yl)(isopropyl)amino)butoxy)acetic acid	Benzene and substituted derivatives	Benzene and substituted derivatives	420.232	419.221	[M+H]+	C25H29N3O3	1b	475085-57-5	9931891	-	-	-	-	3.30246e+06	-
MEDP2126	T3_positive	(4-Ethoxyphenyl)urea	Benzene and substituted derivatives	Benzene and substituted derivatives	181.1	180.09	[M+H]+	C9H12N2O2	1a	150-69-6	9013	HMDB0032565	-	-	C19415	24494.6	-
MW0001578HN	HILIC_negative	(6S)-1-[4-(dimethylamino)-3-methylbenzyl]-5-(diphenylacetyl)-4,5,6,7-tetrahydro-1H-imidazo[4,5-c]pyridine-6-carboxylic acid	Benzene and substituted derivatives	Benzene and substituted derivatives	507.239	508.247	[M-H]-	C31H32N4O3	3	130663-39-7	5311345	-	-	-	-	1.34493e+06	-
MW0128339N	T3_negative	(E)-5-(4-Methoxystyryl)benzene-1,3-diol	Benzene and substituted derivatives	Benzene and substituted derivatives	483.187	242.094	[2M-H]-	C15H14O3	3	33626-08-3	6255462	-	-	-	-	363006	-
MW0008848N	T3_negative	(R)-Naproxen	Benzene and substituted derivatives	Benzene and substituted derivatives	459.187	230.094	[2M-H]-	C14H14O3	3	-	1302	HMDB0245654	-	-	-	621324	-
MW0103997N	T3_negative	(S)-2-(2-benzoylphenylamino)-3-(4-(2-(methyl(pyridin-2-yl)amino)ethoxy)phenyl)propanoic acid	Benzene and substituted derivatives	Benzene and substituted derivatives	540.216	495.216	[M+HCOO]-	C30H29N3O4	3	196808-24-9 | 196808-23-8	6518171	-	-	-	-	355462	-
MEDN2255	T3_negative	(S)-Norlaudanosoline	Benzene and substituted derivatives	Benzene and substituted derivatives	327.14	287.116	[M-H+CH3CN]-	C16H17NO4	3	57073-15-1	439845	HMDB0012486	28770	-	C02916	23139.7	ko01110
MW0145121N	T3_negative	[(1S,2R,3R,4S,5R,6S,8R,9S,10S,13S,16S,17R,18S)-8,9-dihydroxy-4,6,16,18-tetramethoxy-11-azahexacyclo[7.7.2.12,5.01,10.03,8.013,17]nonadec-11-en-13-yl]methyl 2-[(3S)-3-methyl-2,5-dioxopyrrolidin-1-yl]benzoate	Benzene and substituted derivatives	Benzene and substituted derivatives	651.289	652.3	[M-H]-	C35H44N2O10	3	102503-60-6	101631699	-	-	-	-	3.47384e+06	-
MW0141403HN	HILIC_negative	[(1S,2R,3R,4S,5S,6S,8R,9S,10S,13S,16S,17R,18S)-11-ethyl-4,8,9-trihydroxy-6,16,18-trimethoxy-11-azahexacyclo[7.7.2.12,5.01,10.03,8.013,17]nonadecan-13-yl]methyl 2-[(3S)-3-methyl-2,5-dioxopyrrolidin-1-yl]benzoate	Benzene and substituted derivatives	Benzene and substituted derivatives	667.331	668.331	[M-H]-	C36H48N2O10	3	119347-24-9	101631700	-	-	-	-	455798	-
MW0015564P	T3_positive	[(1S,6S,7S,8R,9R,13R,14R,16S,18R)-8-acetyloxy-11-ethyl-5,7,14-trihydroxy-6,16,18-trimethoxy-13-(methoxymethyl)-11-azahexacyclo[7.7.2.12,5.01,10.03,8.013,17]nonadecan-4-yl] benzoate	Benzene and substituted derivatives	Benzene and substituted derivatives	646.323	645.315	[M+H]+	C34H47NO11	3	-	91746192	-	-	-	-	1.70503e+06	-
MW0000905HN	HILIC_negative	[12]-Gingerol	Benzene and substituted derivatives	Phenolics	423.277	378.277	[M+HCOO]-	C23H38O4	3	104264-55-3	5317599	HMDB0036356	-	-	-	212456	-
MW0000962N	T3_negative	[4]-Gingerdiol 3,5-diacetate	Benzene and substituted derivatives	Phenolics	351.183	352.189	[M-H]-	C19H28O6	3	53254-50-5	5318274	HMDB0039132	-	-	-	84687.1	-
MEDL01870N	T3_negative	1-(4-Hydroxy-3-methoxyphenyl)-3-decanone	Benzene and substituted derivatives	Phenolics	277.181	278.188	[M-H]-	C17H26O3	1a	27113-22-0	94378	HMDB0030801	-	-	C10482	544469	-
MW0133443HN	HILIC_negative	1-(4-Hydroxyphenyl)-1,2-diphenyl-1-butene	Benzene and substituted derivatives	Benzene and substituted derivatives	299.15	300.151	[M-H]-	C22H20O	3	68684-63-9	3033896	HMDB0142434	-	-	-	678301	-
MW0006396HN	HILIC_negative	1,1-Bis(4-hydroxyphenyl)ethane	Benzene and substituted derivatives	Benzene and substituted derivatives	213.099	214.099	[M-H]-	C14H14O2	1b	-	608116	-	-	-	-	273650	-
MW0001262HN	HILIC_negative	1,2,3,4-Tetrahydro-1-phenyl-4-(2-phenylethyl)naphthalene	Benzene and substituted derivatives	Benzene and substituted derivatives	311.183	312.188	[M-H]-	C24H24	2	40542-33-4	22337952	HMDB0040519	-	-	-	804289	-
MEDN0576	T3_negative	1,2,3-Trihydroxybenzene	Benzene and substituted derivatives	Phenolics	125.02	126.032	[M-H]-	C6H6O3	3	87-66-1	1057	HMDB0013674	16164	-	C01108	25708	ko00627,ko01120
MW0001300N	T3_negative	1,2-Diphenylhydrazine	Benzene and substituted derivatives	Benzene and substituted derivatives	243.115	184.1	[M+CH3COO]-	C12H12N2	3	122-66-7 | 38622-18-3	31222	-	-	-	-	42307	-
MEDN1191	T3_negative	1,2-epoxy-3-(p-nitrophenoxy) propane	Benzene and substituted derivatives	Benzene and substituted derivatives	194.05	195.053	[M-H]-	C9H9NO4	3	5255-75-4	21327	-	-	-	C04274	17696	-
MW0141201N	T3_negative	1-[2-Hydroxy-3-(4-phenoxyphenoxy)propyl]-3-(2-methylpropanoyl)-1H-indole-5-carboxylic acid	Benzene and substituted derivatives	Benzene and substituted derivatives	472.184	473.184	[M-H]-	C28H27NO6	3	-	46868635	-	-	-	-	378060	-
MW0129762N	T3_negative	1-[3-[6-[2,4-dihydroxy-3-[(E)-3-methylbut-1-enyl]benzoyl]-5-(2,4-dihydroxyphenyl)-3-methylcyclohex-2-en-1-yl]-2,4-dihydroxyphenyl]-3-(2,4-dihydroxyphenyl)propan-1-one	Benzene and substituted derivatives	Benzene and substituted derivatives	679.27	680.262	[M-H]-	C40H40O10	3	-	131832865	HMDB0126447	-	-	-	301601	-
MW0001484HN	HILIC_negative	11-(Dansylamino)undecanoic acid	Benzene and substituted derivatives	Benzene and substituted derivatives	433.226	434.224	[M-H]-	C23H34N2O4S	3	-	122016	HMDB0250876	-	-	-	249210	-
MW0155623N	T3_negative	14-Methyl-3,12-dioxahexacyclo[16.3.1.04,21.05,10.011,20.015,19]docosa-5(10),7-diene-2,6,9-trione	Benzene and substituted derivatives	Benzene and substituted derivatives	353.146	354.147	[M-H]-	C21H22O5	3	-	344218	-	-	-	-	6.05451e+06	-
MEDP1003*113	T3_positive	1-Hydroxylamino-2-phenylethane	Benzene and substituted derivatives	Benzene and substituted derivatives	120.08	137	[M-H2O+H]+	C8H11NO	2	3217-93-4	165091	-	-	-	-	3.60942e+07	-
MEDP2207	T3_positive	1-Hydroxypyrene	Benzene and substituted derivatives	Benzene and substituted derivatives	219.08	218.073	[M+H]+	C16H10O	1b	5315-79-7	21387	HMDB0013139	-	-	C14519	106010	ko01120
MW0001654N	T3_negative	1-Naphthaleneacetamide	Benzene and substituted derivatives	Benzene and substituted derivatives	244.097	185.084	[M+CH3COO]-	C12H11NO	3	86-86-2	6861	HMDB0032710	-	-	C18533	337557	-
MEDN0698*017	T3_negative	1-Naphthol	Benzene and substituted derivatives	Phenolics	143.05	144.058	[M-H]-	C10H8O	1a	90-15-3	7005	HMDB0012138	10319	-	C11714	39651.5	-
MW0001663HN	HILIC_negative	1-Naphthylacetic acid	Benzene and substituted derivatives	Benzene and substituted derivatives	185.066	186.068	[M-H]-	C12H10O2	1b	86-87-3	6862	HMDB0032708	32918	-	C13014	275494	-
MEDP0798	T3_positive	1-Naphthylamine	Benzene and substituted derivatives	Benzene and substituted derivatives	144.08	143.073	[M+H]+	C10H9N	1a	134-32-7	8640	-	-	-	C14790	36780.3	-
MW0141807N	T3_negative	1-O-feruloyl-beta-D-glucose	Benzene and substituted derivatives	Benzene and substituted derivatives	391.083	356.111	[M+Cl]-	C16H20O9	3	7196-71-6	13962928	-	-	-	C17759	2.27279e+06	-
MEDN1231	T3_negative	1-O-vanillyl-β-D-glucose	Benzene and substituted derivatives	Benzene and substituted derivatives	329.09	330.095	[M-H]-	C14H18O9	3	-	14132344	-	-	-	C20470	36623.7	-
MW0001716N	T3_negative	1-tert-butyl-3-(naphthalen-1-ylmethyl)-1H-pyrazolo[3,4-d]pyrimidin-4-amine	Benzene and substituted derivatives	Benzene and substituted derivatives	330.167	331.18	[M-H]-	C20H21N5	3	221244-14-0 | 956025-48-2	5154691	-	-	-	-	3.37581e+06	-
MEDN1800	T3_negative	2-(3,4-Dimethoxyphenyl)-5,7-dihydroxy-6-methoxy-4H-benzopyran-4-one	Benzene and substituted derivatives	Benzene and substituted derivatives	343.08	344.09	[M-H]-	C18H16O7	1b	22368-21-4	5273755	HMDB0029469	4932	-	C10040	16030.5	-
MEDN1213	T3_negative	2-(4-hydroxyphenyl) propionate	Benzene and substituted derivatives	Phenolic acids	165.06	166.063	[M-H]-	C9H10O3	3	938-96-5	102526	HMDB0041683	-	-	C03080	2.81659e+06	-
MEDN2314	T3_negative	2-(4-Methoxyphenoxy)propanoic acid	Benzene and substituted derivatives	Benzene and substituted derivatives	195.07	196.074	[M-H]-	C10H12O4	3	13794-15-5	151199	HMDB0040256	-	-	-	14625.5	-
MEDN0415	T3_negative	2-(Formylamino)Benzoic Acid	Benzene and substituted derivatives	Phenolic acids	164.04	165.043	[M-H]-	C8H7NO3	1a	3342-77-6	101399	HMDB0004089	36575	-	C05653	321325	ko00380,ko01100
MW0002064P	T3_positive	2,2',3,4,4',5',6-Heptabromodiphenyl ether	Benzene and substituted derivatives	Benzene and substituted derivatives	716.456	721.441	[M+H]+	C12H3Br7O	3	207122-16-5	15509899	HMDB0037546	-	-	C18140	359889	-
MEDP2115	T3_positive	2,2-Diphenylglycine	Benzene and substituted derivatives	Benzene and substituted derivatives	228.1	227.095	[M+H]+	C14H13NO2	1b	3060-50-2	18289	-	-	-	-	21013.5	-
MW0002136HN	HILIC_negative	2,3-Diacetoxy-7,8-epoxy-24,29-dinor-1,3,5-friedelatriene-20-carboxylic acid	Benzene and substituted derivatives	Benzene and substituted derivatives	551.303	552.309	[M-H]-	C33H44O7	3	-	6710688	-	-	-	-	107317	-
MEDP0646P	T3_positive	2,3-Dihydrobenzofuran	Benzene and substituted derivatives	Benzene and substituted derivatives	121.064	120.058	[M+H]+	C8H8O	1a	496-16-2	10329	HMDB0013815	87607	-	-	7.38662e+06	-
MEDN0481	T3_negative	2,4-Dihydroxy Benzoic Acid	Benzene and substituted derivatives	Phenolic acids	153.02	154.027	[M-H]-	C7H6O4	1a	89-86-1	1491	HMDB0029666	248101	-	-	94931.1	-
MEDN0856*021	T3_negative	2',4'-Dihydroxyacetophenone	Benzene and substituted derivatives	Benzene and substituted derivatives	151.04	152.047	[M-H]-	C8H8O3	1a	89-84-9	6990	HMDB0029659	18414	-	C03663	216184	-
MEDN2283	T3_negative	2,4-Dihydroxyacetophenone 5-sulfate	Benzene and substituted derivatives	Benzene and substituted derivatives	231	232.004	[M-H]-	C8H8O6S	3	-	10657183	-	-	-	-	24235.7	-
MEDN0747*042	T3_negative	2,4-Di-tert-butylphenol	Benzene and substituted derivatives	Phenolics	205.16	206.167	[M-H]-	C14H22O	1a	96-76-4	7311	HMDB0013816	89188	-	-	242965	-
MEDN0089*024	T3_negative	2,5-Dihydroxybenzoic acid	Benzene and substituted derivatives	Phenolic acids	153.02	154.027	[M-H]-	C7H6O4	1a	490-79-9	3469	HMDB0000152	17189	618	C00628	285430	ko00350,ko00362,ko00626,ko01100,ko01120
MEDP1147	T3_positive	2',6'-Dihydroxy-4'-methoxyacetophenone	Benzene and substituted derivatives	Benzene and substituted derivatives	183.07	182.058	[M+H]+	C9H10O4	3	7507-89-3	24135	HMDB0029646	562351	-	C10680	171837	-
MEDP1141	T3_positive	2,6-di-tert-butyl-1,4-benzoquinone	Benzene and substituted derivatives	Benzene and substituted derivatives	221.15	220.146	[M+H]+	C14H20O2	1a	719-22-2	12867	HMDB0013817	-	-	-	666631	-
MEDN1837	T3_negative	2,6-Di-tert-butyl-4-(hydroxymethyl)phenol	Benzene and substituted derivatives	Benzene and substituted derivatives	235.17	236.178	[M-H]-	C15H24O2	1a	88-26-6	6929	HMDB0032048	-	-	-	2.36146e+06	-
MW0002412N	T3_negative	2,6-Di-tert-butylhydroquinone	Benzene and substituted derivatives	Benzene and substituted derivatives	221.152	222.162	[M-H]-	C14H22O2	2	2444-28-2	75550	HMDB0040178	-	-	-	250879	-
MEDN0690	T3_negative	2,6-Xylenol	Benzene and substituted derivatives	Phenolics	121.07	122.073	[M-H]-	C8H10O	1b	576-26-1	11335	HMDB0032150	-	-	-	810596	-
MW0003225HN	HILIC_negative	2-[(1-{3-[4-(Biphenyl-4-ylcarbonyl)-2-propylphenoxy]propyl}-1,2,3,4-tetrahydroquinolin-5-yl)oxy]-2-methylpropanoic acid	Benzene and substituted derivatives	Benzene and substituted derivatives	590.291	591.298	[M-H]-	C38H41NO5	3	-	42626030	-	-	-	-	1.06507e+06	-
MW0003472HN	HILIC_negative	2-[(1r,3s)-3-Hydroxycyclohexyl]-5-(2-methyloctan-2-yl)phenol	Benzene and substituted derivatives	Benzene and substituted derivatives	299.236	318.256	[M-H2O-H]-	C21H34O2	3	70434-82-1	125835	-	-	-	-	125610	-
MW0015331N	T3_negative	2-[(1R,5S,6R,11R,13R,16S)-6-(furan-3-yl)-11-hydroxy-1,5,15,15-tetramethyl-8,14,17-trioxo-7-oxatetracyclo[11.3.1.02,11.05,10]heptadec-9-en-16-yl]acetic acid	Benzene and substituted derivatives	Benzene and substituted derivatives	505.173	470.194	[M+Cl]-	C26H30O8	3	-	73349765	-	-	-	-	30541.6	-
MW0002563N	T3_negative	2-[(4-{[([1,1'-Biphenyl]-4-yl)methyl]amino}-6-chloropyrimidin-2-yl)sulfanyl]octanoic acid	Benzene and substituted derivatives	Benzene and substituted derivatives	468.146	469.159	[M-H]-	C25H28ClN3O2S	3	-	25147690	-	-	-	-	1.27699e+06	-
MW0009548N	T3_negative	2-[4-[2-[(2,4-Difluorophenyl)carbamoyl-heptylamino]ethyl]phenyl]sulfanyl-2-methylpropanoic acid	Benzene and substituted derivatives	Benzene and substituted derivatives	491.212	492.226	[M-H]-	C26H34F2N2O3S	3	-	9870304	HMDB0252983	-	-	-	1.06334e+06	-
MEDP2245	T3_positive	2-Amino-4-methylphenol	Benzene and substituted derivatives	Benzene and substituted derivatives	124.08	123.068	[M+H]+	C7H9NO	1b	95-84-1	7264	-	-	-	-	508042	-
MW0002708HN	HILIC_negative	2-Aminoethyl diphenylborinate	Benzene and substituted derivatives	Benzene and substituted derivatives	284.149	225.133	[M+CH3COO]-	C14H16BNO	3	524-95-8	1598	-	-	-	C20698	2.7652e+06	-
MEDP0734	T3_positive	2-Aminophenol	Benzene and substituted derivatives	Phenolics	110.06	109.053	[M+H]+	C6H7NO	1a	95-55-6	5801	-	-	-	C01987	1.10474e+06	ko00380,ko00627,ko01100,ko01120
MEDP2633	T3_positive	2-Butyl-3-(4-hydroxybenzoyl)benzofuran	Benzene and substituted derivatives	Benzene and substituted derivatives	295.13	294.126	[M+H]+	C19H18O3	1b	52490-15-0	96670	-	-	-	-	131703	-
MW0010102HN	HILIC_negative	2-Cyclohexyl-2-hydroxy-2-phenylacetic acid	Benzene and substituted derivatives	Benzene and substituted derivatives	467.245	234.126	[2M-H]-	C14H18O3	1b	4335-77-7 | 50896-04-3	97700	-	-	-	-	982878	-
MEDP0598	T3_positive	2'-Hydroxy-5'-methylacetophenone	Benzene and substituted derivatives	Benzene and substituted derivatives	151.08	150.068	[M+H]+	C9H10O2	3	1450-72-2	15068	HMDB0032592	-	-	-	1.38403e+06	-
MEDP0507	T3_positive	2-Hydroxycinnamic acid	Benzene and substituted derivatives	Phenolic acids	165.05	164.047	[M+H]+	C9H8O3	1a	614-60-8	637540	HMDB0002641	18125	6727	C01772	3.46871e+07	ko00360,ko00999,ko01100,ko01110,ko01120
MEDN1023	T3_negative	2-Methoxy-4-[(E)-prop-1-enyl]phenol	Benzene and substituted derivatives	Benzene and substituted derivatives	163.08	164.084	[M-H]-	C10H12O2	1b	97-54-1	853433	HMDB0005802	50545	-	C10469	34340.2	-
MEDN1770	T3_negative	2-Naphthalenesulfonic acid	Benzene and substituted derivatives	Benzene and substituted derivatives	207.01	208.019	[M-H]-	C10H8O3S	1a	120-18-3	8420	-	-	-	C16202	515464	ko00626
MEDN0683*017	T3_negative	2-Naphthol	Benzene and substituted derivatives	Phenolics	143.05	144.058	[M-H]-	C10H8O	1a	135-19-3	8663	HMDB0012322	10432	-	C11713	39651.5	-
MEDP2268	T3_positive	2-NBDG	Benzene and substituted derivatives	Benzene and substituted derivatives	343.09	342.081	[M+H]+	C12H14N4O8	1b	186689-07-6	6711157	-	-	-	-	74334.8	-
MW0142508N	T3_negative	2'-Norberbamunine	Benzene and substituted derivatives	Benzene and substituted derivatives	581.255	582.273	[M-H]-	C35H38N2O6	3	-	441063	-	-	-	C06512	971389	-
MEDP0654	T3_positive	2-Phenylacetamide	Benzene and substituted derivatives	Benzene and substituted derivatives	136.08	135.068	[M+H]+	C8H9NO	1a	103-81-1	7680	HMDB0010715	16562	-	C02505	3.73341e+06	ko00360,ko01100,ko01120
MW0155471P	T3_positive	2-Phenylethanol	Benzene and substituted derivatives	Benzene and substituted derivatives	105.069	122.073	[M+H-H2O]+	C8H10O	2	-	6054	HMDB0033944	49000	-	C05853	2.82564e+07	ko00360
MEDP2113	T3_positive	2-Phenylpropylamine	Benzene and substituted derivatives	Benzene and substituted derivatives	136.11	135.105	[M+H]+	C9H13N	1a	582-22-9	11398	-	-	-	-	1.67856e+06	-
MW0164858N	T3_negative	2-Phytyl-1,4-naphthoquinone	Benzene and substituted derivatives	Benzene and substituted derivatives	455.33	436.334	[M+F]-	C30H44O2	3	34625-86-0	56927684	HMDB0004649	-	-	-	8.44743e+06	-
MW0142595N	T3_negative	3-(1,2,3,4-Tetrahydro-6-hydroxy-2-naphthalenyl)cyclopentanone	Benzene and substituted derivatives	Benzene and substituted derivatives	229.118	230.131	[M-H]-	C15H18O2	3	20771-44-2	253756	-	-	-	-	1.88181e+06	-
MW0003444N	T3_negative	3-(3,4-dimethoxyphenyl)-N-[2-(1-hydroxy-3-methoxy-4-oxocyclohexa-2,5-dien-1-yl)ethyl]propanamide	Benzene and substituted derivatives	Benzene and substituted derivatives	374.17	375.168	[M-H]-	C20H25NO6	3	-	131839061	HMDB0135484	-	-	-	34154.2	-
MEDP2154HN	HILIC_negative	3-(4-((3-Phenoxybenzyl)amino)phenyl)propanoic acid	Benzene and substituted derivatives	Benzene and substituted derivatives	346.14	347.152	[M-H]-	C22H21NO3	1b	885101-89-3	11595431	HMDB0252994	-	-	-	5.36359e+06	-
MEDP0100	T3_positive	3-(4-hydroxyphenyl)acrylaldehyde	Benzene and substituted derivatives	Benzene and substituted derivatives	149.06	148.052	[M+H]+	C9H8O2	1b	2538-87-6	641301	HMDB0040986	28353	-	C05608	120550	ko01100,ko01110
MW0131362N	T3_negative	3-(4-Hydroxyphenyl)chroman-7-ol	Benzene and substituted derivatives	Benzene and substituted derivatives	241.082	242.094	[M-H]-	C15H14O3	3	-	382975	HMDB0243678	-	-	-	2.08012e+06	-
MW0006146HN	HILIC_negative	3-(dimethylamino)-N-(3-(4-hydroxybenzamido)-4-methylphenyl)benzamide	Benzene and substituted derivatives	Benzene and substituted derivatives	388.162	389.174	[M-H]-	C23H23N3O3	1b	208260-29-1	5730	-	-	-	-	3.57479e+06	-
MW0003565P	T3_positive	3,3'-Dimethoxybenzidine	Benzene and substituted derivatives	Benzene and substituted derivatives	245.128	244.121	[M+H]+	C14H16N2O2	3	-	8411	HMDB0246003	-	-	C19231	3.36509e+07	-
MEDN0092	T3_negative	3,4-Dihydroxybenzeneacetic Acid	Benzene and substituted derivatives	Phenolic acids	167.03	168.042	[M-H]-	C8H8O4	1a	102-32-9	547	HMDB0001336	41941	6170	C01161	226424	ko00350,ko01100,ko01120,ko01220
MEDN1747	T3_negative	3,4-Dimethylbenzoic acid	Benzene and substituted derivatives	Benzene and substituted derivatives	149.06	150.068	[M-H]-	C9H10O2	1a	619-04-5	12073	HMDB0002237	64818	6565	-	598309	-
MW0003695HN	HILIC_negative	3,5-Dihydroxy-4-(sulfooxy)benzoic acid	Benzene and substituted derivatives	Benzene and substituted derivatives	248.973	249.978	[M-H]-	C7H6O8S	3	-	69378631	HMDB0126639	-	-	-	24908.1	-
MEDN1885	T3_negative	3,5-Dimethoxyphenol	Benzene and substituted derivatives	Benzene and substituted derivatives	153.06	154.063	[M-H]-	C8H10O3	1b	500-99-2	10383	-	-	-	-	26960.6	-
MW0142718N	T3_negative	3,5-Dinitro-4-hydroxyphenylpyruvic acid	Benzene and substituted derivatives	Phenolics	269.004	270.012	[M-H]-	C9H6N2O8	3	-	440284	-	-	-	C04286	89077.5	-
MEDP2105	T3_positive	3,6,9,12,15,18,21-Heptaoxatricosane-21,23-diol	Benzene and substituted derivatives	Benzene and substituted derivatives	371.23	370.22	[M+H]+	C16H34O9	1a	5117-19-1	78798	-	-	-	-	148892	-
MEDP1218	T3_positive	3-Amino-2-naphthoic acid	Benzene and substituted derivatives	Phenolic acids	170.06	187.063	[M-H2O+H]+	C11H9NO2	2	5959-52-4	22244	-	-	-	-	134550	-
MEDN0852*023	T3_negative	3-Amino-4-Hydroxybenzoic Acid	Benzene and substituted derivatives	Phenolic acids	152.04	153.043	[M-H]-	C7H7NO3	1b	1571-72-8	65083	-	-	-	C12115	1.28999e+06	ko00998,ko01100,ko01110
MEDP2408	T3_positive	3-aminobenzamide	Benzene and substituted derivatives	Benzene and substituted derivatives	137.07	136.064	[M+H]+	C7H8N2O	1b	3544-24-9	1645	-	-	-	-	169517	-
MEDP2667	T3_positive	3-Aminophenol	Benzene and substituted derivatives	Benzene and substituted derivatives	110.06	109.053	[M+H]+	C6H7NO	1a	591-27-5	11568	-	-	-	C05058	90121.3	-
MEDP2104	T3_positive	3-Aminoquinoline	Benzene and substituted derivatives	Benzene and substituted derivatives	145.08	144.069	[M+H]+	C9H8N2	1a	580-17-6	11375	HMDB0036827	9053	-	C09183	1.42695e+06	ko01110
MEDN2015	T3_negative	3-Aminosalicylic acid	Benzene and substituted derivatives	Phenolic acids	152.04	153.043	[M-H]-	C7H7NO3	1b	570-23-0	68443	HMDB0001972	1162549	6409	-	69662.7	-
MEDP0669	T3_positive	3-Chloroaniline	Benzene and substituted derivatives	Benzene and substituted derivatives	128.03	127.019	[M+H]+	C6H6ClN	1a	108-42-9	7932	-	-	-	C14450	32515.1	ko00361,ko01120
MW0005047HN	HILIC_negative	3-Dimethylallyl-4-hydroxybenzoic acid	Benzene and substituted derivatives	Benzene and substituted derivatives	205.093	206.094	[M-H]-	C12H14O3	3	1138-41-6	443852	HMDB0040592	-	-	-	1.31457e+06	-
MW0142918N	T3_negative	3-Ethyl-1,3,4,6,7,11b-hexahydro-9,10-dimethoxy-2H-benzo[a]quinolizin-2-one	Benzene and substituted derivatives	Benzene and substituted derivatives	288.156	289.168	[M-H]-	C17H23NO3	3	846-66-2 | 51300-04-0	241545	-	-	-	-	287880	-
MEDN0093*023	T3_negative	3-Hydroxyanthranilic Acid	Benzene and substituted derivatives	Phenolic acids	152.04	153.043	[M-H]-	C7H7NO3	1b	548-93-6	86	HMDB0001476	15793	3275	C00632	1.28999e+06	ko00380,ko00627,ko01100,ko01120,ko01240
MW0112836P	T3_positive	3-Hydroxybenzaldehyde	Benzene and substituted derivatives	Benzene and substituted derivatives	123.043	122.037	[M+H]+	C7H6O2	3	100-83-4	101	-	-	-	C03067	1.54492e+06	ko01120,ko01220
MEDP1898	T3_positive	3-Hydroxyphenylurea	Benzene and substituted derivatives	Benzene and substituted derivatives	153.07	152.059	[M+H]+	C7H8N2O2	3	701-82-6	12796	-	-	-	-	2.75194e+07	-
MEDN1744HN	HILIC_negative	3-Methoxysalicylic acid	Benzene and substituted derivatives	Benzene and substituted derivatives	167.03	168.042	[M-H]-	C8H8O4	1b	877-22-5	70140	HMDB0059713	68496	-	-	1.81379e+06	-
MEDP0894	T3_positive	3-Methoxytyramine	Benzene and substituted derivatives	Phenolics	168.1	167.095	[M+H]+	C9H13NO2	1b	1477-68-5	1669	HMDB0000022	742324	5094	C05587	190281	ko00350,ko01100
MEDP2103	T3_positive	3-methyl-4-hydroxybenzaldehyde	Benzene and substituted derivatives	Benzene and substituted derivatives	137.06	136.052	[M+H]+	C8H8O2	1b	15174-69-3	139901	-	-	-	C21166	193310	ko01120
MEDN0654HN	HILIC_negative	3-Methylsalicylic acid	Benzene and substituted derivatives	Benzene and substituted derivatives	187.017	152.047	[M+Cl]-	C8H8O3	1a	83-40-9	6738	HMDB0002390	20141	6661	C14088	3.13603e+06	ko00626,ko01120,ko01220
MEDP2102*120	T3_positive	3-Methylthiobenzamide	Benzene and substituted derivatives	Benzene and substituted derivatives	152.05	151.046	[M+H]+	C8H9NS	1b	2362-63-2	736826	-	-	-	-	156673	-
MW0004142HN	HILIC_negative	3-Methylthiofentanyl	Benzene and substituted derivatives	Benzene and substituted derivatives	355.177	356.192	[M-H]-	C21H28N2OS	3	-	62296	HMDB0061718	53763	-	-	3.32142e+06	-
MW0004191N	T3_negative	3-tert-Butyl-4-hydroxyanisole	Benzene and substituted derivatives	Phenolics	239.13	180.115	[M+CH3COO]-	C11H16O2	3	121-00-6	8456	HMDB0059925	76358	-	-	5.04998e+06	-
MEDN2177	T3_negative	3-tert-Butylphenol	Benzene and substituted derivatives	Benzene and substituted derivatives	149.1	150.104	[M-H]-	C10H14O	1b	585-34-2	11450	-	-	-	-	40461.2	-
MW0143147HN	HILIC_negative	4-(3,5-Diphenylcyclohexyl)phenol	Benzene and substituted derivatives	Benzene and substituted derivatives	327.181	328.183	[M-H]-	C24H24O	3	33330-65-3	11954023	-	-	-	-	8.44642e+06	-
MW0004284N	T3_negative	4-(3-Hydroxybutyl)phenol	Benzene and substituted derivatives	Phenolics	225.112	166.099	[M+CH3COO]-	C10H14O2	3	69617-84-1	97790	-	-	-	C17690	66731.8	-
MW0142137HN	HILIC_negative	4-(5,6,7,8-Tetramethoxy-4-oxo-4H-chromen-2-yl)phenyl acetate	Benzene and substituted derivatives	Benzene and substituted derivatives	400.111	400.116	[M-]-	C21H20O8	3	6959-55-3	248666	-	-	-	-	17371.2	-
MW0143157N	T3_negative	4-(Benzhydryloxymethyl)-1-[3-(4-methoxyphenyl)propyl]piperidine	Benzene and substituted derivatives	Benzene and substituted derivatives	428.263	429.267	[M-H]-	C29H35NO2	3	191217-42-2	656768	-	-	-	C13848	405311	-
MW0006150HN	HILIC_negative	4-(Dimethylamino)-N-[6-(hydroxyamino)-6-oxohexyl]-benzamide	Benzene and substituted derivatives	Benzene and substituted derivatives	274.154	293.174	[M-H2O-H]-	C15H23N3O3	3	193551-00-7	3811	-	-	-	-	1.38555e+07	-
MW0004383HN	HILIC_negative	4-(Dimethylamino)-n-[7-(hydroxyamino)-7-oxoheptyl]benzamide	Benzene and substituted derivatives	Benzene and substituted derivatives	288.169	307.19	[M-H2O-H]-	C16H25N3O3	3	251456-60-7	3994	-	-	-	C74302	1.25426e+06	-
MEDP2647	T3_positive	4-(Hydroxyamino)quinoline 1-oxide	Benzene and substituted derivatives	Benzene and substituted derivatives	177.07	176.059	[M+H]+	C9H8N2O2	1b	4637-56-3	5360001	-	-	-	-	116978	-
MEDP2675	T3_positive	4-(Methylamino)phenol	Benzene and substituted derivatives	Benzene and substituted derivatives	124.08	123.068	[M+H]+	C7H9NO	1b	55-55-0	5931	-	-	-	-	64492.8	-
MW0004417N	T3_negative	4,4'-(2-Methylpropylidene)bisphenol	Benzene and substituted derivatives	Benzene and substituted derivatives	483.244	242.131	[2M-H]-	C16H18O2	3	1844-00-4	226969	-	-	-	-	8.87373e+06	-
MW0146768HN	HILIC_negative	4,4'-Dichlorodiphenylmethane	Benzene and substituted derivatives	Benzene and substituted derivatives	235.012	236.016	[M-H]-	C13H10Cl2	3	101-76-8 | 25249-39-2	7576	-	-	-	C06641	4.90289e+07	-
MEDN1771	T3_negative	4,4'-Dihydroxybenzophenone	Benzene and substituted derivatives	Benzene and substituted derivatives	213.06	214.063	[M-H]-	C13H10O3	1b	611-99-4	69150	-	-	-	C14220	61706	ko01120
MW0143199N	T3_negative	4,4'-Dihydroxybibenzyl	Benzene and substituted derivatives	Benzene and substituted derivatives	213.088	214.099	[M-H]-	C14H14O2	3	6052-84-2	80152	-	-	-	-	65141.4	-
MEDN1768HN	HILIC_negative	4,4'-Dihydroxydiphenylmethane	Benzene and substituted derivatives	Benzene and substituted derivatives	199.083	200.084	[M-H]-	C13H12O2	3	-	12111	HMDB0240711	-	-	C14298	607303	ko01120
MEDP2655	T3_positive	4,4'-Methylenebis(2-methylaniline)	Benzene and substituted derivatives	Benzene and substituted derivatives	227.15	226.147	[M+H]+	C15H18N2	1a	838-88-0	13283	-	-	-	C19260	18275.7	-
MEDP0650	T3_positive	4,4'-Methylenedianiline	Benzene and substituted derivatives	Benzene and substituted derivatives	199.12	198.116	[M+H]+	C13H14N2	1b	101-77-9	7577	HMDB0041808	32506	-	C14288	33881.3	-
MEDP2658	T3_positive	4,4'-Oxydianiline	Benzene and substituted derivatives	Benzene and substituted derivatives	201.1	200.095	[M+H]+	C12H12N2O	1b	101-80-4	7579	-	-	-	-	47974.4	-
MW0141046N	T3_negative	4,4'-Propane-1,1-diyldiphenol	Benzene and substituted derivatives	Benzene and substituted derivatives	227.103	228.115	[M-H]-	C15H16O2	3	1576-13-2	4201081	-	-	-	-	5.75175e+06	-
MW0143231N	T3_negative	4-[(2-aminoacetyl)amino]-N-(2,6-dimethylphenyl)benzamide	Benzene and substituted derivatives	Benzene and substituted derivatives	296.15	297.148	[M-H]-	C17H19N3O2	3	-	443226	-	-	-	-	103838	-
MEDN1092*189	T3_negative	4-acetoxyphenol	Benzene and substituted derivatives	Phenolics	151.04	152.047	[M-H]-	C8H8O3	2	3233-32-7	96009	-	-	-	C13636	6.0961e+07	ko01100,ko01120
MEDP2098	T3_positive	4-Amino-3-methylphenol	Benzene and substituted derivatives	Benzene and substituted derivatives	124.08	123.068	[M+H]+	C7H9NO	1b	2835-99-6	17819	-	-	-	-	81028.1	-
MEDP0791*107	T3_positive	4-Aminophenol	Benzene and substituted derivatives	Phenolics	110.06	109.053	[M+H]+	C6H7NO	1a	123-30-8	403	HMDB0001169	17602	6051	C02372	2.43442e+07	ko00627,ko01120
MW0143303P	T3_positive	4-Dodecylphenol	Benzene and substituted derivatives	Phenolics	280.262	262.23	[M+NH4]+	C18H30O	3	104-43-8	66030	-	-	-	-	669702	-
MW0120565N	T3_negative	4-Hydroxy Triamterene	Benzene and substituted derivatives	Benzene and substituted derivatives	328.113	269.103	[M+CH3COO]-	C12H11N7O	3	-	71046	HMDB0246440	-	-	-	1.67674e+06	-
MEDN0083	T3_negative	4-Hydroxy-3,5-dimethoxybenzoic acid	Benzene and substituted derivatives	Phenolic acids	197.05	198.053	[M-H]-	C9H10O5	1b	530-57-4	10742	HMDB0002085	68329	2256	C10833	7416.05	ko00627,ko01120
MEDN0128	T3_negative	4-Hydroxy-3-methoxybenzaldehyde	Benzene and substituted derivatives	Phenolics	151.04	152.047	[M-H]-	C8H8O3	1a	121-33-5	1183	HMDB0012308	18346	-	C00755	195925	ko00627,ko01100,ko01110,ko01120
MW0005059N	T3_negative	4-Hydroxy-3-methoxycinnamaldehyde	Benzene and substituted derivatives	Phenolics	218.085	178.063	[M-H+CH3CN]-	C10H10O3	3	20649-42-7	5280536	HMDB0141782	16547	-	C02666	822008	ko01100,ko01110
MW0005086N	T3_negative	4-Hydroxyatomoxetine	Benzene and substituted derivatives	Phenolics	270.145	271.157	[M-H]-	C17H21NO2	3	-	9816910	HMDB0060766	-	-	-	500066	-
MEDN0410	T3_negative	4-Hydroxybenzaldehyde	Benzene and substituted derivatives	Benzene and substituted derivatives	121.03	122.037	[M-H]-	C7H6O2	1a	123-08-0	126	HMDB0011718	17597	-	C00633	841406	ko00627,ko01100,ko01120
MEDN1909*186	T3_negative	4-Hydroxybenzoic Acid	Benzene and substituted derivatives	Phenolic acids	137.02	138.032	[M-H]-	C7H6O3	1a	99-96-7	135	HMDB0000500	30763	5486	C00156	1.49496e+06	ko00130,ko00362,ko00627,ko00790,ko01100,ko01110,ko01120,ko01220,ko01240
MEDN0739	T3_negative	4-Hydroxybenzyl alcohol	Benzene and substituted derivatives	Benzene and substituted derivatives	123.05	124.052	[M-H]-	C7H8O2	1a	623-05-2	125	HMDB0011724	67410	-	C17467	10562.4	-
MEDN1737	T3_negative	4-hydroxyisophthalic acid	Benzene and substituted derivatives	Phenolic acids	181.01	182.022	[M-H]-	C8H6O5	1b	636-46-4	12490	-	-	-	C21168	53971.7	ko01120
MW0005118N	T3_negative	4-Hydroxyphenylacetaldehyde	Benzene and substituted derivatives	Benzene and substituted derivatives	135.045	136.052	[M-H]-	C8H8O2	1b	7339-87-9	440113	HMDB0003767	15621	-	C03765	30838.4	ko00350,ko01100,ko01110
MEDN1199*028	T3_negative	4-hydroxyphenylglyoxylate	Benzene and substituted derivatives	Phenolic acids	165.02	166.027	[M-H]-	C8H6O4	2	15573-67-8	355	-	-	-	C03590	308919	ko00261,ko00627,ko01100,ko01110,ko01120
MEDN1736	HILIC_negative	4-Hydroxyphthalic acid	Benzene and substituted derivatives	Phenolic acids	181.01	182.022	[M-H]-	C8H6O5	1b	610-35-5	11881	-	-	-	C06680	564839	ko01120
MEDP2664	T3_positive	4-Hydroxyquinoline	Benzene and substituted derivatives	Benzene and substituted derivatives	146.06	145.053	[M+H]+	C9H7NO	1a	611-36-9	69141	-	-	-	C06343	217481	-
MEDN1400	T3_negative	4-Methoxysalicylic Acid	Benzene and substituted derivatives	Phenolic acids	167.03	168.042	[M-H]-	C8H8O4	1b	2237-36-7	75231	-	-	-	-	900420	-
MEDP2097	T3_positive	4-Methyl-3-nitroaniline	Benzene and substituted derivatives	Benzene and substituted derivatives	153.07	152.059	[M+H]+	C7H8N2O2	1a	119-32-4	8390	-	-	-	C18320	3.45416e+06	ko01120
MEDP0846	T3_positive	4-Methylbenzoic acid	Benzene and substituted derivatives	Phenolic acids	137.06	136.052	[M+H]+	C8H8O2	1a	99-94-5	7470	HMDB0029635	36635	-	C01454	1.86718e+06	ko00622,ko01100,ko01120,ko01220
MEDP2095*120	T3_positive	4-Methylthiobenzamide	Benzene and substituted derivatives	Benzene and substituted derivatives	152.05	151.046	[M+H]+	C8H9NS	1b	2362-62-1	737209	-	-	-	-	156673	-
MEDN2189	T3_negative	4-Pentylphenol	Benzene and substituted derivatives	Benzene and substituted derivatives	163.11	164.12	[M-H]-	C11H16O	1b	14938-35-3	26975	-	-	-	-	11812.8	-
MEDN0731*042	T3_negative	4-tert-Octylphenol	Benzene and substituted derivatives	Phenolics	205.16	206.167	[M-H]-	C14H22O	1a	140-66-9	8814	HMDB0013825	-	-	C14205	242965	-
MEDP1152	T3_positive	4-Vinylguaiacol	Benzene and substituted derivatives	Benzene and substituted derivatives	151.08	150.068	[M+H]+	C9H10O2	3	7786-61-0	332	HMDB0013744	42438	-	C17883	594347	-
MW0005346P	T3_positive	5-(1,1-Dimethylheptyl)-2-[5-hydroxy-2-(3-hydroxypropyl)cyclohexyl]phenol	Benzene and substituted derivatives	Benzene and substituted derivatives	377.297	376.298	[M+H]+	C24H40O3	3	-	4412255	HMDB0247502	-	-	-	1.00166e+06	-
MEDP2090	T3_positive	5,6-Dihydroxyflavone	Benzene and substituted derivatives	Phenolics	255.07	254.058	[M+H]+	C15H10O4	1a	6665-66-3	14349487	-	-	-	C10028	87857.1	-
MW0005666N	T3_negative	5-Heptadecyl-1,3-benzenediol	Benzene and substituted derivatives	Phenolics	347.293	348.303	[M-H]-	C23H40O2	3	41442-57-3	181700	HMDB0038530	-	-	-	452799	-
MEDN1853N	T3_negative	5-Methyl-2-[(1R,6R)-3-methyl-6-(1-methylethenyl)-2-cyclohexen-1-yl]-1,3-benzenediol	Benzene and substituted derivatives	Benzene and substituted derivatives	257.151	258.162	[M-H]-	C17H22O2	1b	35482-50-9	16657068	-	-	-	-	417492	-
MW0011946N	T3_negative	5-Methyl-4-[(1R,6R)-3-methyl-6-(1-methylethenyl)-2-cyclohexen-1-YL]-1,3-benzenediol	Benzene and substituted derivatives	Benzene and substituted derivatives	257.151	258.162	[M-H]-	C17H22O2	1a	317321-41-8	45073499	-	-	-	-	598268	-
MEDP2137	T3_positive	5-Phenyl-1-pentanol	Benzene and substituted derivatives	Benzene and substituted derivatives	165.13	164.12	[M+H]+	C11H16O	1b	10521-91-2	61523	HMDB0031624	-	-	-	251139	-
MEDN1790	HILIC_negative	5-Sulfosalicylic acid	Benzene and substituted derivatives	Benzene and substituted derivatives	216.98	217.989	[M-H]-	C7H6O6S	1b	97-05-2	7322	HMDB0011725	68555	-	C16199	27386.2	ko00626
MW0006201N	T3_negative	6-(2-Prop-2-ynoxyphenyl)hexanoic acid	Benzene and substituted derivatives	Phenolics	245.114	246.126	[M-H]-	C15H18O3	3	206052-01-9	53741002	-	-	-	-	2.10256e+06	-
MW0164939N	T3_negative	6-(4,6-dihydroxy-7-methyl-3-oxo-1H-2-benzofuran-5-yl)-4-methylhex-4-enoic acid	Benzene and substituted derivatives	Benzene and substituted derivatives	358.115	306.11	[M+Cl+NH3]-	C16H18O6	3	-	57369640	HMDB0060788	-	-	-	11232.8	-
MW0113453N	T3_negative	6-[2-(2-{[2-(3,4-dimethoxyphenyl)ethyl]-C-hydroxycarbonimidoyl}eth-1-en-1-yl)-4,5-dimethoxyphenoxy]-3,4,5-trihydroxyoxane-2-carboxylic acid	Benzene and substituted derivatives	Benzene and substituted derivatives	562.191	563.2	[M-H]-	C27H33NO12	3	-	131839069	HMDB0135492	-	-	-	3.39921e+06	-
MEDN1516	T3_negative	6-Hydroxyflavone (6-HF)	Benzene and substituted derivatives	Benzene and substituted derivatives	237.06	238.063	[M-H]-	C15H10O3	1b	6665-83-4	72279	-	-	-	C14137	76412.7	-
MEDP2138	T3_positive	6-Methylhept-5-en-2-ol	Benzene and substituted derivatives	Benzene and substituted derivatives	129.13	128.12	[M+H]+	C8H16O	1b	1569-60-4	20745	HMDB0030030	15833	-	C07288	587909	-
MEDN1787	T3_negative	7,8,4'-Trihydroxyisoflavone	Benzene and substituted derivatives	Benzene and substituted derivatives	269.05	270.053	[M-H]-	C15H10O5	1b	75187-63-2	5466139	HMDB0033860	-	-	C01477	202092	ko01100,ko01110
MEDN2159	T3_negative	7-Amino-4-methylcoumarin	Benzene and substituted derivatives	Benzene and substituted derivatives	174.06	175.063	[M-H]-	C10H9NO2	1b	26093-31-2	92249	HMDB0247230	-	-	C01386	53844	-
MW0015189N	T3_negative	7-epi-Taxol	Benzene and substituted derivatives	Benzene and substituted derivatives	852.324	853.331	[M-H]-	C47H51NO14	3	105454-04-4	184492	-	-	-	-	395597	-
MW0113837HN	HILIC_negative	Acebutolol	Benzene and substituted derivatives	Benzene and substituted derivatives	381.194	336.205	[M+HCOO]-	C18H28N2O4	3	37517-30-9	1978	HMDB0015324	2379	-	C06803	3.39018e+06	-
MEDN1483	T3_negative	Acetaminophen sulfate	Benzene and substituted derivatives	Benzene and substituted derivatives	230.01	231.02	[M-H]-	C8H9NO5S	3	10066-90-7	83939	-	-	-	-	21229	-
MEDN1606	T3_negative	Acetanilide	Benzene and substituted derivatives	Benzene and substituted derivatives	134.06	135.068	[M-H]-	C8H9NO	3	103-84-4	904	HMDB0001250	28884	6107	C07565	42112	-
MEDP2224	T3_positive	AG-490-(Tyrphostin-B42)	Benzene and substituted derivatives	Benzene and substituted derivatives	295.11	294.1	[M+H]+	C17H14N2O3	1b	133550-30-8	5328779	-	-	-	-	46193.6	-
MW0144914N	T3_negative	alpha,alpha'-Diethyl-3,4,4'-stilbenetriol	Benzene and substituted derivatives	Benzene and substituted derivatives	567.277	284.141	[2M-H]-	C18H20O3	3	71113-07-0	3035966	-	-	-	-	1.82499e+06	-
MEDP1035	T3_positive	alpha-hexylcinnamaldehyde	Benzene and substituted derivatives	Benzene and substituted derivatives	217.16	216.151	[M+H]+	C15H20O	1b	101-86-0	1550884	HMDB0031736	55365	-	-	72204.9	-
MEDN1839	T3_negative	AM-1235	Benzene and substituted derivatives	Benzene and substituted derivatives	403.15	404.154	[M-H]-	C24H21FN2O3	1b	335161-27-8	57458897	-	-	-	-	74144.6	-
MW0006018P	T3_positive	Amarogentin	Benzene and substituted derivatives	Benzene and substituted derivatives	604.2	586.169	[M+NH4]+	C29H30O13	3	-	115149	-	-	-	C09767	202730	-
MW0006028P	T3_positive	Aminoglutethimide	Benzene and substituted derivatives	Benzene and substituted derivatives	232.118	232.121	[M+]+	C13H16N2O2	3	125-84-8	2145	HMDB0014501	2654	-	C07617	867594	-
MW0004669N	T3_negative	Aminosalicylic Acid	Benzene and substituted derivatives	Benzene and substituted derivatives	212.056	153.043	[M+CH3COO]-	C7H7NO3	2	65-49-6	4649	HMDB0014378	27565	-	C02518	1.071e+06	-
MW0006039N	T3_negative	Amprenavir	Benzene and substituted derivatives	Benzene and substituted derivatives	550.228	505.225	[M+HCOO]-	C25H35N3O6S	3	161814-49-9	65016	HMDB0014839	40050	-	C08086	11343.5	-
MEDN0649	T3_negative	Anthranilic acid	Benzene and substituted derivatives	Phenolic acids	136.04	137.048	[M-H]-	C7H7NO2	2	118-92-3	227	HMDB0001123	30754	6018	C00108	308209	ko00380,ko00400,ko00627,ko00998,ko00999,ko01100,ko01110,ko01120,ko01220,ko01230
MW0015833P	T3_positive	Anthranoyllycoctonine	Benzene and substituted derivatives	Benzene and substituted derivatives	586.322	586.325	[M+]+	C32H46N2O8	3	22413-78-1	441708	-	-	-	C08659	618408	-
MW0006071HN	HILIC_negative	Aprindine	Benzene and substituted derivatives	Benzene and substituted derivatives	321.225	322.241	[M-H]-	C22H30N2	3	37640-71-4	2218	HMDB0015498	784872	-	-	101304	-
MEDP2075	T3_positive	Auraptene	Benzene and substituted derivatives	Benzene and substituted derivatives	299.16	298.157	[M+H]+	C19H22O3	1b	495-02-3	1550607	HMDB0034054	-	-	-	181073	-
MW0006115N	T3_negative	Bafetinib	Benzene and substituted derivatives	Benzene and substituted derivatives	575.245	576.257	[M-H]-	C30H31F3N8O	3	859212-16-1	11387605	HMDB0240206	-	-	-	4.63938e+06	-
MW0106002HN	HILIC_negative	Beauvericin	Benzene and substituted derivatives	Benzene and substituted derivatives	782.394	783.409	[M-H]-	C45H57N3O9	3	26048-05-5	3007984	-	-	-	-	503596	-
MW0006129N	T3_negative	benfluralin	Benzene and substituted derivatives	Benzene and substituted derivatives	334.103	335.109	[M-H]-	C13H16F3N3O4	3	-	2319	HMDB0248950	-	-	-	111464	-
MW0146565N	T3_negative	Benz(l)aceanthrylene	Benzene and substituted derivatives	Benzene and substituted derivatives	251.094	252.094	[M-H]-	C20H12	3	211-91-6	105092	-	-	-	C19336	1.68807e+06	-
MEDP1033	T3_positive	Benzaldehyde	Benzene and substituted derivatives	Benzene and substituted derivatives	107.05	106.042	[M+H]+	C7H6O	2	100-52-7	240	HMDB0006115	17169	-	C00261	4.97346e+07	ko00627,ko01100,ko01120,ko01220
MEDN0084	T3_negative	Benzoic Acid	Benzene and substituted derivatives	Benzene and substituted derivatives	121.03	122.037	[M-H]-	C7H6O2	1b	65-85-0	243	HMDB0001870	30746	1297	C00180	2.94746e+06	ko00362,ko00627,ko01100,ko01110,ko01120,ko01220
MEDP0688	T3_positive	Benzophenone	Benzene and substituted derivatives	Benzene and substituted derivatives	183.08	182.073	[M+H]+	C13H10O	1a	119-61-9	3102	HMDB0032049	41308	-	C06354	1.86605e+06	-
MEDP1899P	T3_positive	Benzoylecgonine	Benzene and substituted derivatives	Benzene and substituted derivatives	289.133	289.131	[M+]+	C16H19NO4	3	519-09-5	448223	HMDB0041836	41001	-	-	245926	-
MEDN0085	T3_negative	Benzoylformic Acid	Benzene and substituted derivatives	Phenolic acids	149.02	150.032	[M-H]-	C8H6O3	1a	611-73-4	11915	HMDB0001587	18280	-	C02137	453461	ko00360,ko00627,ko01100,ko01120
MEDP2622	T3_positive	Benzyl 4-hydroxybenzoate	Benzene and substituted derivatives	Benzene and substituted derivatives	229.09	228.079	[M+H]+	C14H12O3	1b	94-18-8	7180	HMDB0249063	-	-	D07518	279056	-
MW0006304P	T3_positive	Benzyl benzoate	Benzene and substituted derivatives	Benzene and substituted derivatives	297.054	212.084	[M+K+HCOOH]+	C14H12O2	3	120-51-4	2345	HMDB0014814	41237	-	C12537	21366.3	-
MW0106025N	T3_negative	Bestatin hydrochloride	Benzene and substituted derivatives	Benzene and substituted derivatives	307.158	344.15	[M-H]-	C16H25ClN2O4	3	65391-42-6	11957481	-	-	-	-	145048	-
MW0146672N	T3_negative	beta-Funaltrexamine	Benzene and substituted derivatives	Benzene and substituted derivatives	453.198	454.21	[M-H]-	C25H30N2O6	3	72782-05-9	5311018	-	-	-	C18127	311611	-
MW0006354P	T3_positive	Bifemelane	Benzene and substituted derivatives	Benzene and substituted derivatives	270.19	269.178	[M+H]+	C18H23NO	3	90293-01-9	2377	-	-	-	-	2.7623e+07	-
MW0006177HN	HILIC_negative	Bis(4-chlorophenyl)acetic acid	Benzene and substituted derivatives	Benzene and substituted derivatives	279.004	280.006	[M-H]-	C14H10Cl2O2	3	-	6730	HMDB0249252	-	-	C06640	1.15249e+06	-
MW0168855HN	HILIC_negative	Bisphenol A	Benzene and substituted derivatives	Benzene and substituted derivatives	227.115	228.115	[M-H]-	C15H16O2	3	-	6623	HMDB0032133	33216	-	C13624	7.92381e+06	ko01100,ko01120
MW0146784HN	HILIC_negative	Bisphenol A bis(2-hydroxypropyl) ether	Benzene and substituted derivatives	Benzene and substituted derivatives	344.197	344.199	[M-]-	C21H28O4	3	116-37-0 | 37353-75-6	8306	-	-	-	-	11032.3	-
MW0006392HN	HILIC_negative	Bisphenol B	Benzene and substituted derivatives	Benzene and substituted derivatives	241.131	242.131	[M-H]-	C16H18O2	3	-	66166	HMDB0245327	-	-	C14225	1.54462e+08	-
MW0125286N	T3_negative	BIX 01294 Trihydrochloride	Benzene and substituted derivatives	Benzene and substituted derivatives	525.267	600.233	[M+Cl]-	C28H41Cl3N6O2	3	-	46945860	-	-	-	-	1.75478e+07	-
MW0168863P	T3_positive	Bufexamac	Benzene and substituted derivatives	Benzene and substituted derivatives	246.112	223.121	[M+Na]+	C12H17NO3	3	2438-72-4	2466	-	-	-	C74254	783720	-
MW0006430HN	HILIC_negative	Buprenorphine	Benzene and substituted derivatives	Benzene and substituted derivatives	466.287	467.304	[M-H]-	C29H41NO4	3	52485-79-7	644073	HMDB0015057	3216	-	C08007	54670.3	-
MW0006438N	T3_negative	Butenafine	Benzene and substituted derivatives	Benzene and substituted derivatives	316.212	317.214	[M-H]-	C23H27N	3	101828-21-1	2484	HMDB0015223	3238	-	C08067	647491	-
MW0006458HN	HILIC_negative	Butylparaben	Benzene and substituted derivatives	Benzene and substituted derivatives	193.084	194.094	[M-H]-	C11H14O3	1b	94-26-8	7184	HMDB0032575	-	-	-	3.96367e+06	-
MW0016395HN	HILIC_negative	Carbenoxolone	Benzene and substituted derivatives	Benzene and substituted derivatives	569.351	570.356	[M-H]-	C34H50O7	2	5697-56-3	636403	-	-	-	-	595639	-
MW0006490HN	HILIC_negative	Carbetamide	Benzene and substituted derivatives	Benzene and substituted derivatives	236.108	236.116	[M-]-	C12H16N2O3	3	16118-45-9	27689	-	-	-	-	111103	-
MEDP2277N	T3_negative	CAY-10573	Benzene and substituted derivatives	Benzene and substituted derivatives	520.205	521.22	[M-H]-	C33H31NO5	1b	853652-40-1	6102812	-	-	-	-	6.21828e+07	-
MW0000898HN	HILIC_negative	CAY-10583	Benzene and substituted derivatives	Benzene and substituted derivatives	386.185	387.183	[M-H]-	C25H25NO3	1b	862891-27-8	51529932	-	-	-	-	7.41032e+06	-
MW0000177HN	HILIC_negative	Chaetoglobosin N	Benzene and substituted derivatives	Benzene and substituted derivatives	541.282	542.278	[M-H]-	C33H38N2O5	3	156980-59-5	131751214	HMDB0031919	-	-	-	1.2967e+06	-
MW0006536P	T3_positive	Chlordimeform	Benzene and substituted derivatives	Benzene and substituted derivatives	214.111	196.077	[M+NH4]+	C10H13ClN2	3	-	22544	HMDB0250093	-	-	-	105699	-
MW0006570HN	HILIC_negative	Ciglitazone	Benzene and substituted derivatives	Phenolics	332.123	333.14	[M-H]-	C18H23NO3S	3	-	2750	HMDB0250241	-	-	-	1.11319e+06	-
MEDP2150	T3_positive	Cinchonidine	Benzene and substituted derivatives	Benzene and substituted derivatives	295.18	294.173	[M+H]+	C19H22N2O	1b	485-71-2	101744	HMDB0030282	-	-	C11379	11411.5	-
MW0006587P	T3_positive	Cinnarizine	Benzene and substituted derivatives	Benzene and substituted derivatives	368.225	368.225	[M+]+	C26H28N2	3	298-57-7	1547484	HMDB0014708	31403	-	-	186306	-
MW0006620N	T3_negative	Clofoctol	Benzene and substituted derivatives	Benzene and substituted derivatives	399.105	364.136	[M+Cl]-	C21H26Cl2O	3	-	2799	HMDB0250345	-	-	-	44423.4	-
MW0154758N	T3_negative	Coelenterazine	Benzene and substituted derivatives	Benzene and substituted derivatives	422.155	423.158	[M-H]-	C26H21N3O3	3	-	135445694	HMDB0250397	-	-	-	319722	-
MW0114116N	T3_negative	Coniferin	Benzene and substituted derivatives	Benzene and substituted derivatives	358.145	342.131	[M+NH4-2H]-	C16H22O8	3	124151-33-3	5280372	HMDB0013682	16220	-	C00761	1.01789e+06	ko01110
MW0147969N	T3_negative	Cyphenothrin	Benzene and substituted derivatives	Benzene and substituted derivatives	374.171	375.183	[M-H]-	C24H25NO3	3	39515-40-7	38283	-	-	-	-	913230	-
MW0006689HN	HILIC_negative	Cyproconazole	Benzene and substituted derivatives	Benzene and substituted derivatives	290.104	291.114	[M-H]-	C15H18ClN3O	3	-	86132	HMDB0250696	-	-	C18456	25395.3	-
MW0006692N	T3_negative	Cyproheptadine	Benzene and substituted derivatives	Benzene and substituted derivatives	286.166	287.167	[M-H]-	C21H21N	3	129-03-3	2913	HMDB0014578	4046	-	C06935	1.04801e+06	-
MW0000206HN	HILIC_negative	Cytochalasin B	Benzene and substituted derivatives	Benzene and substituted derivatives	478.249	479.267	[M-H]-	C29H37NO5	3	14930-96-2 | 11032-95-4	5311281	-	-	-	C19954	8.28313e+06	-
MW0148235HN	HILIC_negative	Delphinine	Benzene and substituted derivatives	Benzene and substituted derivatives	598.307	599.309	[M-H]-	C33H45NO9	3	561-07-9	97909	-	-	-	-	871301	-
MW0114200HN	HILIC_negative	Desvenlafaxine	Benzene and substituted derivatives	Phenolics	298.155	263.189	[M+Cl]-	C16H25NO2	3	93413-62-8	125017	HMDB0015646	83527	-	-	1.78241e+06	-
MW0006770P	T3_positive	Diaveridine	Benzene and substituted derivatives	Benzene and substituted derivatives	260.124	260.127	[M+]+	C13H16N4O2	3	-	21453	HMDB0251144	-	-	-	5.55332e+07	-
MW0006787N	T3_negative	Dichlorprop	Benzene and substituted derivatives	Benzene and substituted derivatives	293.005	233.985	[M+CH3COO]-	C9H8Cl2O3	3	-	8427	HMDB0251202	-	-	C11020	24036.5	-
MW0006798N	T3_negative	Dicyclohexyl phthalate	Benzene and substituted derivatives	Benzene and substituted derivatives	365.147	330.183	[M+Cl]-	C20H26O4	3	84-61-7	6777	-	-	-	-	5.00288e+06	-
MW0169065P	T3_positive	Diethyltoluamide	Benzene and substituted derivatives	Benzene and substituted derivatives	192.137	191.131	[M+H]+	C12H17NO	2	134-62-3	4284	HMDB0250930	-	-	C10935	223167	-
MEDP1825P	T3_positive	Dihydrokavain	Benzene and substituted derivatives	Benzene and substituted derivatives	233.11	232.11	[M+H]+	C14H16O3	1b	587-63-3	10220256	HMDB0029504	862793	-	-	311019	-
MW0006905HN	HILIC_negative	Dipivefrin	Benzene and substituted derivatives	Phenolics	386.183	351.205	[M+Cl]-	C19H29NO5	3	52365-63-6	3105	HMDB0014592	4646	-	C06963	2.72044e+06	-
MEDN2170	T3_negative	Dipyrocetyl	Benzene and substituted derivatives	Benzene and substituted derivatives	237.04	238.048	[M-H]-	C11H10O6	1b	486-79-3	68093	-	-	-	D07290	47669.5	-
MEDN0541	T3_negative	DL-3,4-Dihydroxyphenyl glycol	Benzene and substituted derivatives	Benzene and substituted derivatives	169.05	170.058	[M-H]-	C8H10O4	2	28822-73-3	20096867	HMDB0000318	1387	5307	C05576	134935	ko00350,ko01100
MEDP1234	T3_positive	Dopaquinone	Benzene and substituted derivatives	Benzene and substituted derivatives	196.06	195.053	[M+H]+	C9H9NO4	3	4430-97-1	439316	HMDB0001229	16852	354	C00822	270307	ko00350,ko01100
MW0148886N	T3_negative	Elloramycin	Benzene and substituted derivatives	Benzene and substituted derivatives	659.206	660.205	[M-H]-	C32H36O15	3	97218-42-3	10009567	-	-	-	C12381	939581	ko01100,ko01110
MEDP2219HN	HILIC_negative	Endorphine-2-trifluoroacetate	Benzene and substituted derivatives	Benzene and substituted derivatives	570.274	571.279	[M-H]-	C32H37N5O5	1b	141801-26-5	5311081	HMDB0005774	297398	-	-	3.07629e+06	-
MW0133479HN	HILIC_negative	Endoxifen	Benzene and substituted derivatives	Benzene and substituted derivatives	372.205	373.204	[M-H]-	C25H27NO2	3	-	10090750	HMDB0060666	-	-	C16547	6.81726e+06	-
MEDN0121HN	HILIC_negative	Enterodiol	Benzene and substituted derivatives	Phenolics	301.154	302.152	[M-H]-	C18H22O4	1b	80226-00-2	115089	HMDB0005056	544560	-	C18166	66879.1	-
MW0006250N	T3_negative	Etalocib	Benzene and substituted derivatives	Benzene and substituted derivatives	543.222	544.226	[M-H]-	C33H33FO6	2	161172-51-6 | 152608-41-8	177941	-	-	-	-	409121	-
MW0007094N	T3_negative	Etrogol	Benzene and substituted derivatives	Phenolics	251.128	206.131	[M+HCOO]-	C13H18O2	3	119417-97-9	10398072	HMDB0039101	70079	-	-	420403	-
MW0007100HN	HILIC_negative	Exalamide	Benzene and substituted derivatives	Phenolics	202.119	221.142	[M-H2O-H]-	C13H19NO2	3	53370-90-4	3316	-	-	-	-	908030	-
MW0111038N	T3_negative	Fenaminosulf	Benzene and substituted derivatives	Benzene and substituted derivatives	264.017	251.034	[M+Cl]-	C8H10N3NaO3S	3	140-56-7	23668198	-	-	-	C18937	5.33731e+06	-
MW0052894HN	HILIC_negative	Fencamfamine	Benzene and substituted derivatives	Benzene and substituted derivatives	260.162	215.167	[M+HCOO]-	C15H21N	3	1209-98-9	14584	HMDB0015508	101009	-	-	2.20683e+07	-
MW0007136N	T3_negative	Fenpropidin	Benzene and substituted derivatives	Benzene and substituted derivatives	272.231	273.246	[M-H]-	C19H31N	3	-	91694	HMDB0252217	-	-	C18726	24599.1	-
MW0007143HN	HILIC_negative	Fenuron	Benzene and substituted derivatives	Benzene and substituted derivatives	327.181	164.095	[2M-H]-	C9H12N2O	3	101-42-8	7560	-	-	-	-	1.94926e+06	-
MW0149192N	T3_negative	Finaconitine	Benzene and substituted derivatives	Phenolics	629.293	630.315	[M-H]-	C33H46N2O10	3	81161-27-5	441733	-	-	-	C08684	853506	-
MEDN1106	T3_negative	Flavanone	Benzene and substituted derivatives	Benzene and substituted derivatives	223.08	224.084	[M-H]-	C15H12O2	1b	487-26-3	10251	-	-	-	C00766	8.53861e+06	-
MW0007154HN	HILIC_negative	Flavidulol C	Benzene and substituted derivatives	Phenolics	559.304	514.308	[M+HCOO]-	C34H42O4	3	117568-34-0	131752564	HMDB0039150	-	-	-	1.18906e+06	-
MW0007200HN	HILIC_negative	Fluspirilene	Benzene and substituted derivatives	Benzene and substituted derivatives	474.239	475.244	[M-H]-	C29H31F2N3O	3	1841-19-6	3396	HMDB0015590	166238	-	-	434396	-
MW0007206HN	HILIC_negative	Fluvoxamine	Benzene and substituted derivatives	Benzene and substituted derivatives	317.154	318.156	[M-H]-	C15H21F3N2O2	3	54739-18-3	5324346	HMDB0014322	5138	-	C07571	42700.1	-
MW0007213HN	HILIC_negative	Formoterol	Benzene and substituted derivatives	Benzene and substituted derivatives	343.176	344.174	[M-H]-	C19H24N2O4	3	73573-87-2 | 128954-45-0 | 126587-85-7	3410	HMDB0015118	63082	-	C07805	1.94872e+06	-
MEDN1654N	T3_negative	Gemfibrozil	Benzene and substituted derivatives	Benzene and substituted derivatives	249.149	250.157	[M-H]-	C15H22O3	2	25812-30-0	3463	HMDB0015371	5296	-	C07020	1.38455e+06	-
MW0007242P	T3_positive	Gingerol	Benzene and substituted derivatives	Phenolics	277.179	294.183	[M+H-H2O]+	C17H26O4	3	58253-27-3	3473	HMDB0005783	-	-	C10462	2.71764e+06	ko01110
MW0007251N	T3_negative	Glipizide	Benzene and substituted derivatives	Benzene and substituted derivatives	444.167	445.178	[M-H]-	C21H27N5O4S	2	29094-61-9	3478	HMDB0015200	5384	-	-	84376.3	-
MW0150605N	T3_negative	Gnididin	Benzene and substituted derivatives	Benzene and substituted derivatives	683.264	648.293	[M+Cl]-	C37H44O10	3	55306-11-1	5476509	-	-	-	-	2.37218e+06	-
MEDP2683	T3_positive	GSK 4716	Benzene and substituted derivatives	Benzene and substituted derivatives	283.14	282.137	[M+H]+	C17H18N2O2	1b	101574-65-6	5331325	-	-	-	-	27313.1	-
MW0150718P	T3_positive	Hedamycin	Benzene and substituted derivatives	Benzene and substituted derivatives	729.341	746.341	[M+H-H2O]+	C41H50N2O11	3	11048-97-8	98033	-	-	-	-	1.43319e+07	-
MW0007315N	T3_negative	Hexyl salicylic acid	Benzene and substituted derivatives	Benzene and substituted derivatives	221.111	222.126	[M-H]-	C13H18O3	3	-	22629	HMDB0061943	88836	-	-	248496	-
MEDP1765	T3_positive	Hexylresorcinol	Benzene and substituted derivatives	Phenolics	195.14	194.131	[M+H]+	C12H18O2	1b	136-77-6	3610	HMDB0032567	-	-	D04441	560566	-
MW0106629N	T3_negative	HMB-Val-Ser-Leu-VE	Benzene and substituted derivatives	Benzene and substituted derivatives	540.25	505.279	[M+Cl]-	C26H39N3O7	3	862891-04-1	11752486	-	-	-	-	592486	-
MEDN1549	T3_negative	Hydroumbellic acid	Benzene and substituted derivatives	Phenolics	181.05	182.058	[M-H]-	C9H10O4	1b	5631-68-5	96384	HMDB0126386	-	-	C05582	114613	ko00350,ko01100
MW0007352HN	HILIC_negative	Hydroxyzine	Benzene and substituted derivatives	Benzene and substituted derivatives	373.173	374.176	[M-H]-	C21H27ClN2O2	3	68-88-2	3658	HMDB0014697	5818	-	C07045	565866	-
MW0007357HN	HILIC_negative	Ibutilide	Benzene and substituted derivatives	Benzene and substituted derivatives	383.246	384.245	[M-H]-	C20H36N2O3S	3	122647-31-8 | 100632-81-3	60753	HMDB0014453	112608	-	C07753	1.21071e+07	-
MW0169291N	T3_negative	Idebenone	Benzene and substituted derivatives	Benzene and substituted derivatives	337.201	338.209	[M-H]-	C19H30O5	3	58186-27-9	3686	-	-	-	-	67571	-
MW0001335HN	HILIC_negative	Imidocarb	Benzene and substituted derivatives	Benzene and substituted derivatives	407.189	348.17	[M+CH3COO]-	C19H20N6O	3	27885-92-3 | 5318-76-3	21389	-	-	-	-	14497	-
MW0001621P	T3_positive	Indan-1-ol	Benzene and substituted derivatives	Benzene and substituted derivatives	135.079	134.073	[M+H]+	C9H10O	3	-	22819	HMDB0059601	16697	-	C01710	2.8732e+07	-
MEDN0848	T3_negative	Indole 3-Ethanol	Benzene and substituted derivatives	Benzene and substituted derivatives	160.08	161.084	[M-H]-	C10H11NO	1a	526-55-6	10685	HMDB0003447	17890	6932	C00955	293214	ko00380
MW0114753HN	HILIC_negative	Inflatine	Benzene and substituted derivatives	Benzene and substituted derivatives	372.167	337.204	[M+Cl]-	C22H27NO2	3	-	3945	HMDB0254137	-	-	-	823412	-
MW0151749HN	HILIC_negative	Integerressine	Benzene and substituted derivatives	Benzene and substituted derivatives	599.292	554.289	[M+HCOO]-	C33H38N4O4	3	17948-40-2	5281589	-	-	-	C10006	68954.4	-
MW0151751N	T3_negative	Integerrine	Benzene and substituted derivatives	Benzene and substituted derivatives	592.297	593.3	[M-H]-	C35H39N5O4	3	18397-13-2	5281590	-	-	-	C10007	1.33182e+06	-
MW0007392N	T3_negative	Irbesartan	Benzene and substituted derivatives	Benzene and substituted derivatives	427.22	428.232	[M-H]-	C25H28N6O	3	138402-11-6	3749	HMDB0015163	5959	-	C07469	30041.4	-
MW0151805N	T3_negative	Isochondrodendrine	Benzene and substituted derivatives	Benzene and substituted derivatives	593.256	594.273	[M-H]-	C36H38N2O6	3	477-62-3	197726	-	-	-	C09543	5.00768e+06	-
MEDN2292	T3_negative	Isopropyl 3-(3,4-dihydroxyphenyl)-2-hydroxypropanoate	Benzene and substituted derivatives	Benzene and substituted derivatives	239.09	240.1	[M-H]-	C12H16O5	3	-	44234503	-	-	-	-	569579	-
MW0007500N	T3_negative	Levosimendan	Benzene and substituted derivatives	Benzene and substituted derivatives	261.087	280.107	[M-H2O-H]-	C14H12N6O	3	141505-33-1	3033825	HMDB0015058	50567	-	-	515573	-
MEDN2302	T3_negative	Licochalcone B	Benzene and substituted derivatives	Benzene and substituted derivatives	285.08	286.084	[M-H]-	C16H14O5	3	58749-23-8	5318999	HMDB0037320	-	-	-	277439	-
MW0007513P	T3_positive	L-Metanephrine	Benzene and substituted derivatives	Phenolics	433.178	197.105	[2M+K]+	C10H15NO3	3	-	688084	HMDB0062493	-	-	C05588	80895.1	ko00350,ko01100
MW0138810N	T3_negative	Longistylin C	Benzene and substituted derivatives	Benzene and substituted derivatives	277.166	294.162	[M-H]-	C20H22O2	3	64125-60-6	6446720	-	-	-	-	128359	-
MW0007527N	T3_negative	Lucidin	Benzene and substituted derivatives	Benzene and substituted derivatives	305.023	270.053	[M+Cl]-	C15H10O5	3	478-08-0	10163	-	-	-	-	5.55411e+07	-
MW0007531P	T3_positive	Luminespib	Benzene and substituted derivatives	Benzene and substituted derivatives	466.237	465.226	[M+H]+	C26H31N3O5	3	-	135539077	HMDB0254202	-	-	-	947360	-
MW0114775N	T3_negative	Lusitanicoside	Benzene and substituted derivatives	Benzene and substituted derivatives	487.183	442.184	[M+HCOO]-	C21H30O10	3	499-35-4	442799	HMDB0034120	-	-	C10474	541021	-
MW0007537HN	HILIC_negative	Mafenide	Benzene and substituted derivatives	Benzene and substituted derivatives	221.023	186.046	[M+Cl]-	C7H10N2O2S	3	-	3998	HMDB0254296	-	-	C07106	1.08677e+08	-
MW0007548HN	HILIC_negative	Manidipine	Benzene and substituted derivatives	Benzene and substituted derivatives	609.284	610.279	[M-H]-	C35H38N4O6	3	-	4008	HMDB0254323	-	-	-	892049	-
MEDP0668	T3_positive	m-Cresol	Benzene and substituted derivatives	Phenolics	109.06	108.058	[M+H]+	C7H8O	1a	108-39-4	342	HMDB0002048	17231	-	C01467	2.51818e+06	ko01120,ko01220
MW0007562HN	HILIC_negative	Meclizine	Benzene and substituted derivatives	Benzene and substituted derivatives	389.183	390.186	[M-H]-	C25H27ClN2	3	569-65-3	4034	HMDB0014875	569632	-	C07116	537614	-
MW0169457N	T3_negative	Mefexamide	Benzene and substituted derivatives	Benzene and substituted derivatives	325.166	280.179	[M+HCOO]-	C15H24N2O3	3	1227-61-8	4045	-	-	-	-	15005.2	-
MEDP2259	T3_positive	Meleagrin	Benzene and substituted derivatives	Benzene and substituted derivatives	434.18	433.175	[M+H]+	C23H23N5O4	1b	71751-77-4	23728435	-	-	-	-	56498.1	-
MW0114815HN	HILIC_negative	Melilotoside	Benzene and substituted derivatives	Benzene and substituted derivatives	366.124	326.1	[M-H+CH3CN]-	C15H18O8	3	618-67-7	5280759	HMDB0033581	-	-	C05158	58064.9	ko00999,ko01110
MW0007582P	T3_positive	Menadione	Benzene and substituted derivatives	Benzene and substituted derivatives	155.046	172.052	[M+H-H2O]+	C11H8O2	3	58-27-5	4055	HMDB0001892	28869	3910	C05377	3.87314e+07	-
MW0124783HN	HILIC_negative	Mephenytoin	Benzene and substituted derivatives	Benzene and substituted derivatives	218.115	218.106	[M-]-	C12H14N2O2	3	-	4060	HMDB0014673	166016	-	-	5.61289e+06	-
MW0007656N	T3_negative	Methyl 2-(10-heptadecenyl)-6-hydroxybenzoate	Benzene and substituted derivatives	Benzene and substituted derivatives	387.293	388.298	[M-H]-	C25H40O3	3	111047-31-5	131752389	HMDB0038523	-	-	-	3.72752e+06	-
MW0007674HN	HILIC_negative	Methyl 2,4-dihydroxy-3,6-dimethylbenzoate	Benzene and substituted derivatives	Benzene and substituted derivatives	195.061	196.074	[M-H]-	C10H12O4	1b	4707-47-5 | 91061-32-4	78435	-	-	-	-	949522	-
MEDP0107	T3_positive	Methyl-Benzoate	Benzene and substituted derivatives	Phenolic acids	137.06	136.052	[M+H]+	C8H8O2	1b	93-58-3	7150	HMDB0033968	72775	-	C20645	786305	-
MEDP0652	T3_positive	Methyl-cinnamate	Benzene and substituted derivatives	Benzene and substituted derivatives	163.08	162.068	[M+H]+	C10H10O2	1b	103-26-4	637520	HMDB0033833	-	-	C06358	5.38586e+06	-
MEDN0748*021	T3_negative	Methylparaben	Benzene and substituted derivatives	Phenolic acids	151.04	152.047	[M-H]-	C8H8O3	1a	99-76-3	7456	HMDB0032572	31835	-	D01400	216184	-
MW0007814HN	HILIC_negative	Mibefradil	Benzene and substituted derivatives	Benzene and substituted derivatives	494.281	495.29	[M-H]-	C29H38FN3O3	3	116644-53-2	60663	-	-	-	C07222	4.44191e+06	-
MW0002723N	T3_negative	Midodrine	Benzene and substituted derivatives	Benzene and substituted derivatives	253.119	254.127	[M-H]-	C12H18N2O4	3	133163-28-7	4195	HMDB0014356	6933	-	C07890	527308	-
MW0125182P	T3_positive	Midostaurin	Benzene and substituted derivatives	Benzene and substituted derivatives	588.261	570.227	[M+NH4]+	C35H30N4O4	3	120685-11-2	9829523	-	-	-	C71714	7.99373e+07	-
MW0007824N	T3_negative	Mitoxantrone	Benzene and substituted derivatives	Benzene and substituted derivatives	503.214	444.201	[M+CH3COO]-	C22H28N4O6	3	65271-80-9	4212	HMDB0015335	50729	-	C11195	156986	-
MW0119328N	T3_negative	MK886 sodium	Benzene and substituted derivatives	Benzene and substituted derivatives	470.188	493.182	[M-H]-	C27H33ClNNaO2S	3	118427-55-7	4519262	-	-	-	-	6.11778e+06	-
MW0169158N	T3_negative	Moupinamide	Benzene and substituted derivatives	Phenolics	353.15	313.131	[M-H+CH3CN]-	C18H19NO4	3	66648-43-9	5280537	HMDB0029365	17818	-	C02717	45904.8	-
MEDN1183	T3_negative	Multifidol	Benzene and substituted derivatives	Phenolics	209.08	210.089	[M-H]-	C11H14O4	3	125074-06-8	442919	-	-	-	C10709	496856	-
MW0154003HN	HILIC_negative	Myclozolin	Benzene and substituted derivatives	Benzene and substituted derivatives	605.019	303.007	[2M-H]-	C12H11Cl2NO4	3	54864-61-8	92350	-	-	-	C18921	365691	-
MW0008096HN	HILIC_negative	N-(2-phenylphenyl)-8-[4-(3-pyridinyl)-1-triazolyl]octanamide	Benzene and substituted derivatives	Benzene and substituted derivatives	438.229	439.237	[M-H]-	C27H29N5O	2	-	44819697	-	-	-	-	278005	-
MW0014926N	T3_negative	N-(6-Aminohexanoyl)-6-aminohexanoate	Benzene and substituted derivatives	Benzene and substituted derivatives	243.17	244.179	[M-H]-	C12H24N2O3	3	-	5245705	-	-	-	-	279019	-
MW0008600HN	HILIC_negative	n-[(2r)-1-Phenylpropan-2-yl]prop-2-yn-1-amine	Benzene and substituted derivatives	Benzene and substituted derivatives	345.228	173.12	[2M-H]-	C12H15N	3	56862-28-3	185859	-	-	-	-	4.78778e+06	-
MW0154128N	T3_negative	N-[1-[4-(5-Chloro-2-oxo-3H-benzimidazol-1-yl)piperidin-1-yl]propan-2-yl]naphthalene-2-carboxamide	Benzene and substituted derivatives	Benzene and substituted derivatives	461.166	462.182	[M-H]-	C26H27ClN4O2	3	-	76453682	-	-	-	-	1.48398e+07	-
MW0000802P	T3_positive	N-[1-[4-[(2,4-dimethoxyphenyl)methyl]-5-(2-phenylethyl)-1,2,4-triazol-3-yl]-2-(1H-indol-3-yl)ethyl]pyridine-2-carboxamide	Benzene and substituted derivatives	Benzene and substituted derivatives	587.285	586.269	[M+H]+	C35H34N6O3	3	-	53394052	HMDB0253735	-	-	-	3.37316e+06	-
MW0008643N	T3_negative	N-[2-(3,4-dimethoxyphenyl)ethyl]-3-(3-hydroxy-4-methoxyphenyl)propanamide	Benzene and substituted derivatives	Phenolics	358.165	359.173	[M-H]-	C20H25NO5	3	-	131839058	HMDB0135480	-	-	-	542440	-
MW0008652N	T3_negative	N-[2-(4-Oxo-1-phenyl-1,3,8-triazaspiro[4.5]decan-8-yl)ethyl]naphthalene-2-carboxamide	Benzene and substituted derivatives	Benzene and substituted derivatives	427.217	428.221	[M-H]-	C26H28N4O2	3	-	25105715	-	-	-	-	360249	-
MW0009706HN	HILIC_negative	N-[3-[(2-oxo-1-naphthalenylidene)methylamino]phenyl]-2-phenylpropanamide	Benzene and substituted derivatives	Benzene and substituted derivatives	393.167	394.168	[M-H]-	C26H22N2O2	1b	-	135659046	-	-	-	C71361	1.52812e+06	-
MW0008726N	T3_negative	N-[4-[[6-Methoxy-7-[3-(4-morpholinyl)propoxy]-4-quinazolinyl]amino]phenyl]benzamide	Benzene and substituted derivatives	Benzene and substituted derivatives	512.238	513.238	[M-H]-	C29H31N5O4	3	331771-20-1	9914412	-	-	-	C74700	227394	-
MW0008766HN	HILIC_negative	N1,N1-dimethyl-4-[[4-(dimethylamino)phenyl](4-nitrophenyl)methyl]aniline	Benzene and substituted derivatives	Benzene and substituted derivatives	374.183	375.195	[M-H]-	C23H25N3O2	3	-	-	-	-	-	-	1.70518e+07	-
MW0008522HN	HILIC_negative	N-1-Naphthylbenzamide	Benzene and substituted derivatives	Benzene and substituted derivatives	246.086	247.1	[M-H]-	C17H13NO	3	634-42-4	69448	-	-	-	-	1.22507e+06	-
MW0008789HN	HILIC_negative	Nabumetone	Benzene and substituted derivatives	Benzene and substituted derivatives	227.115	228.115	[M-H]-	C15H16O2	3	42924-53-8	4409	HMDB0014604	7443	-	-	9.1765e+06	-
MW0008809P	T3_positive	N-Acetyltyramine	Benzene and substituted derivatives	Phenolics	180.1	179.095	[M+H]+	C10H13NO2	2	1202-66-0	121051	-	-	-	-	2.03327e+06	-
MW0008812HN	HILIC_negative	Nafamostat	Benzene and substituted derivatives	Benzene and substituted derivatives	347.136	347.138	[M-]-	C19H17N5O2	3	-	4413	HMDB0255419	-	-	-	2.16158e+06	-
MW0008814P	T3_positive	Naftidrofuryl	Benzene and substituted derivatives	Benzene and substituted derivatives	401.279	383.246	[M+NH4]+	C24H33NO3	3	-	4417	HMDB0255425	-	-	-	122403	-
MW0008833HN	HILIC_negative	Naphthalene	Benzene and substituted derivatives	Benzene and substituted derivatives	187.083	128.063	[M+CH3COO]-	C10H8	3	91-20-3	931	HMDB0029751	16482	-	C00829	4.16305e+06	ko00626,ko01100,ko01120,ko01220
MW0154313N	T3_negative	NBD-FTY720 phenoxy	Benzene and substituted derivatives	Benzene and substituted derivatives	472.207	473.227	[M-H]-	C23H31N5O6	3	-	-	-	-	-	-	3.50959e+06	-
MEDN2211	T3_negative	N-Benzoylanthranilic acid	Benzene and substituted derivatives	Benzene and substituted derivatives	240.07	241.074	[M-H]-	C14H11NO3	1b	579-93-1	68482	HMDB0032175	50037	-	C03141	16380	-
MEDN2192	T3_negative	N-Benzyloxycarbonylglycine	Benzene and substituted derivatives	Benzene and substituted derivatives	208.06	209.069	[M-H]-	C10H11NO4	1b	1138-80-3	14349	-	-	-	C03710	65909.3	-
MW0154354N	T3_negative	Nemonapride	Benzene and substituted derivatives	Benzene and substituted derivatives	386.168	387.171	[M-H]-	C21H26ClN3O2	3	75272-39-8	156333	-	-	-	-	5.27809e+06	-
MW0108764HN	HILIC_negative	Neopine	Benzene and substituted derivatives	Benzene and substituted derivatives	597.284	299.152	[2M-H]-	C18H21NO3	3	467-14-1	5462437	HMDB0030248	-	-	C09594	107470	-
MW0009050P	T3_positive	Neostigmine	Benzene and substituted derivatives	Benzene and substituted derivatives	223.151	223.145	[M+H]+	C12H19N2O2+	3	59-99-4	4456	HMDB0015472	7514	-	C07258	94955.1	-
MW0009089N	T3_negative	Nimesulide	Benzene and substituted derivatives	Benzene and substituted derivatives	307.035	308.047	[M-H]-	C13H12N2O5S	3	-	4495	HMDB0255611	-	-	-	28777.9	-
MEDL01838HN	HILIC_negative	Nonivamide	Benzene and substituted derivatives	Phenolics	328.166	293.199	[M+Cl]-	C17H27NO3	1b	2444-46-4	2998	HMDB0029846	46936	-	-	7.11897e+06	-
MW0009143HN	HILIC_negative	Norbuprenorphine	Benzene and substituted derivatives	Benzene and substituted derivatives	458.243	413.257	[M+HCOO]-	C25H35NO4	3	-	114976	HMDB0060546	-	-	-	1.06959e+07	-
MW0009147HN	HILIC_negative	Norcocaine	Benzene and substituted derivatives	Benzene and substituted derivatives	288.132	289.131	[M-H]-	C16H19NO4	3	18717-72-1	644007	-	-	-	-	3.11296e+06	-
MW0009167HN	HILIC_negative	Norverapamil	Benzene and substituted derivatives	Benzene and substituted derivatives	440.269	440.268	[M-]-	C26H36N2O4	3	-	104972	HMDB0060540	-	-	-	786753	-
MEDP2177	T3_positive	N-Phenylacetylphenylalanine	Benzene and substituted derivatives	Benzene and substituted derivatives	284.13	283.12	[M+H]+	C17H17NO3	1b	738-75-0	47579	HMDB0002372	975589	-	-	100946	-
MEDN2201	T3_negative	N-Phenylanthranilic acid	Benzene and substituted derivatives	Benzene and substituted derivatives	212.07	213.079	[M-H]-	C13H11NO2	1b	91-40-7	4386	HMDB0255225	-	-	C01158	410498	ko00999
MEDP2285	T3_positive	NSC-23766	Benzene and substituted derivatives	Benzene and substituted derivatives	422.3	421.295	[M+H]+	C24H35N7	1b	733767-34-5	409805	-	-	-	-	92102.5	-
MW0154667HN	HILIC_negative	O-2545(hydrochloride)	Benzene and substituted derivatives	Benzene and substituted derivatives	443.246	444.254	[M+Cl]-	C26H37ClN2O2	2	874745-43-4	24848973	-	-	-	-	1.5795e+06	-
MW0009241N	T3_negative	Octyl gallate	Benzene and substituted derivatives	Benzene and substituted derivatives	281.141	282.147	[M-H]-	C15H22O5	3	1034-01-1	61253	HMDB0033375	83631	-	-	90604.2	-
MW0009246HN	HILIC_negative	O-Desmethylnaproxen	Benzene and substituted derivatives	Benzene and substituted derivatives	215.078	216.079	[M-H]-	C13H12O3	3	52079-10-4	13393711	HMDB0013989	-	-	-	382139	-
MW0115058HN	HILIC_negative	O-Desmethyltramadol glucuronide	Benzene and substituted derivatives	Benzene and substituted derivatives	424.201	425.205	[M-H]-	C21H31NO8	3	138921-77-4	29919005	HMDB0060856	-	-	-	2.34593e+06	-
MW0009304P	T3_positive	Oxybuprocaine	Benzene and substituted derivatives	Benzene and substituted derivatives	326.25	308.21	[M+NH4]+	C17H28N2O3	3	99-43-4	4633	HMDB0015029	309594	-	-	58940.5	-
MW0154826N	T3_negative	Ozagrel hydrochloride	Benzene and substituted derivatives	Benzene and substituted derivatives	228.099	264.067	[M-]-	C13H13ClN2O2	3	78712-43-3 | 74003-18-2	6438130	-	-	-	-	1.7754e+06	-
MEDP0450	T3_positive	P-Aminobenzoate	Benzene and substituted derivatives	Phenolic acids	138.05	137.048	[M+H]+	C7H7NO2	1a	150-13-0	978	HMDB0001392	30753	3261	C00568	1.34066e+06	ko00627,ko00790,ko01100,ko01120,ko01240
MW0143257HN	HILIC_negative	Paptga	Benzene and substituted derivatives	Benzene and substituted derivatives	300.061	301.062	[M-H]-	C12H15NO6S	3	62205-44-1	194146	-	-	-	-	5.03928e+06	-
MW0107523HN	HILIC_negative	para-Imazamethabenz	Benzene and substituted derivatives	Phenolic acids	273.132	274.132	[M-H]-	C15H18N2O3	3	89318-82-1	3034382	HMDB0034885	-	-	-	4.45954e+06	-
MEDN1145	T3_negative	P-chlorophenylalanine	Benzene and substituted derivatives	Phenolic acids	198.03	199.04	[M-H]-	C9H10ClNO2	2	7424-00-2	4652	-	-	-	D04143	421779	-
MEDP0101	T3_positive	P-Coumaric Acid	Benzene and substituted derivatives	Phenolic acids	165.05	164.047	[M+H]+	C9H8O3	1a	501-98-4	637542	HMDB0002035	32374	6450	C00811	2.71914e+07	ko00130,ko00350,ko01100,ko01110,ko01220
MEDN1037	T3_negative	p-Cresol	Benzene and substituted derivatives	Phenolics	107.05	108.058	[M-H]-	C7H8O	2	106-44-5	2879	HMDB0001858	17847	4236	C01468	167897	ko01100,ko01120,ko01220
MEDN2282	T3_negative	p-Cresol glucuronide	Benzene and substituted derivatives	Benzene and substituted derivatives	283.08	284.09	[M-H]-	C13H16O7	3	17680-99-8	154035	-	-	-	-	143363	-
MW0009357P	T3_positive	Pentamidine	Benzene and substituted derivatives	Phenolics	340.185	340.19	[M+]+	C19H24N4O2	3	100-33-4	4735	HMDB0014876	45081	-	C07420	246073	-
MW0009362P	T3_positive	Pentylone	Benzene and substituted derivatives	Benzene and substituted derivatives	236.127	235.121	[M+H]+	C13H17NO3	3	-	60208608	HMDB0256297	-	-	-	405133	-
MW0115115N	T3_negative	Phenethyl rutinoside	Benzene and substituted derivatives	Benzene and substituted derivatives	489.2	430.184	[M+CH3COO]-	C20H30O10	3	88510-08-1	14312558	HMDB0032622	-	-	-	585584	-
MW0009385P	T3_positive	Phenindione	Benzene and substituted derivatives	Benzene and substituted derivatives	223.074	222.068	[M+H]+	C15H10O2	3	-	4760	HMDB0014641	8066	-	C07584	5.78612e+06	-
MEDN2350	T3_negative	phenol	Benzene and substituted derivatives	Phenolics	93.03	94.1112	[M-H]-	C6H6O	1b	108-95-2	996	HMDB0000228	15882	128	C15584	72423.5	-
MEDN1050	T3_negative	Phenyl acetate	Benzene and substituted derivatives	Benzene and substituted derivatives	135.05	136.052	[M-H]-	C8H8O2	1b	122-79-2	31229	HMDB0040733	8082	-	C00548	796700	-
MW0112268N	T3_negative	Phenylethyl primeveroside	Benzene and substituted derivatives	Benzene and substituted derivatives	415.165	416.168	[M-H]-	C19H28O10	3	129932-48-5	14704521	HMDB0041274	-	-	-	824034	-
MEDP2185*107	T3_positive	Phenylhydroxylamine	Benzene and substituted derivatives	Benzene and substituted derivatives	110.06	109.053	[M+H]+	C6H7NO	1a	100-65-2	7518	-	-	-	C02720	2.43442e+07	ko00627,ko01120
MEDP0114	T3_positive	Phthalic Acid	Benzene and substituted derivatives	Phenolic acids	167.03	166.027	[M+H]+	C8H6O4	1b	88-99-3	1017	HMDB0002107	29069	6489	C01606	717902	ko01100,ko01120,ko01220,ko02010
MEDN0097*070	T3_negative	P–Hydroxyphenyl Acetic Acid	Benzene and substituted derivatives	Phenolic acids	151.04	152.047	[M-H]-	C8H8O3	1a	156-38-7	127	HMDB0000020	18101	130	C00642	265073	ko00350,ko00360,ko01100,ko01120,ko01220
MW0155679HN	HILIC_negative	Pradimicinone I	Benzene and substituted derivatives	Benzene and substituted derivatives	548.124	549.127	[M-H]-	C28H23NO11	3	116276-03-0	453742	-	-	-	-	2.10744e+06	-
MEDP2469	T3_positive	Prim-O-glucosylcimifugin	Benzene and substituted derivatives	Benzene and substituted derivatives	469.17	468.163	[M+H]+	C22H28O11	1b	80681-45-4	14034912	-	-	-	-	29666.2	-
MEDN0745	T3_negative	Propylparaben	Benzene and substituted derivatives	Phenolic acids	179.07	180.079	[M-H]-	C10H12O3	1a	94-13-3	7175	HMDB0032574	32063	-	D01422	25689	-
MEDN0124*024	T3_negative	Protocatechuic Acid	Benzene and substituted derivatives	Phenolics	153.02	154.027	[M-H]-	C7H6O4	1a	99-50-3	72	HMDB0001856	36062	6350	C00230	285430	ko00362,ko00400,ko00627,ko01053,ko01100,ko01110,ko01120,ko01220
MW0115192N	T3_negative	Ptelatoside A	Benzene and substituted derivatives	Benzene and substituted derivatives	413.15	414.153	[M-H]-	C19H26O10	3	90899-20-0	13964506	HMDB0032600	-	-	-	3.81075e+06	-
MEDP2649	T3_positive	P-Toluenesulfonamide	Benzene and substituted derivatives	Benzene and substituted derivatives	172.04	171.035	[M+H]+	C7H9NO2S	1b	70-55-3	6269	-	-	-	-	71417.4	-
MW0009648N	T3_negative	Ractopamine	Benzene and substituted derivatives	Phenolics	300.153	301.168	[M-H]-	C18H23NO3	3	97825-25-7	56052	-	-	-	-	3.99501e+06	-
MW0009652P	T3_positive	Ranolazine	Benzene and substituted derivatives	Phenolics	428.259	427.247	[M+H]+	C24H33N3O4	2	95635-55-5 | 142387-99-3 | 110445-25-5	56959	HMDB0014388	87690	-	-	1.6522e+07	-
MW0009653HN	HILIC_negative	Rasagiline	Benzene and substituted derivatives	Benzene and substituted derivatives	341.197	171.105	[2M-H]-	C12H13N	3	136236-51-6	3052776	HMDB0015454	63620	-	-	1.02208e+07	-
MW0009667P	T3_positive	Rhamnalpinogenin	Benzene and substituted derivatives	Benzene and substituted derivatives	329.064	328.058	[M+H]+	C17H12O7	3	95796-47-7	91476522	HMDB0031533	-	-	-	377178	-
MW0156379N	T3_negative	Rhododendrin	Benzene and substituted derivatives	Benzene and substituted derivatives	328.151	328.152	[M-]-	C16H24O7	3	497-78-9	442538	-	-	-	C09965	4.84832e+07	-
MW0169779P	T3_positive	Rifaximin (Xifaxan)	Benzene and substituted derivatives	Benzene and substituted derivatives	786.362	785.352	[M+H]+	C43H51N3O11	3	80621-81-4	72111	-	-	-	-	8.17293e+06	-
MEDP2180	T3_positive	Salicylhydroxamic acid	Benzene and substituted derivatives	Phenolics	154.05	153.043	[M+H]+	C7H7NO3	1a	89-73-6	66644	-	-	-	C16235	85554	ko00627,ko01120
MEDN2338N	T3_negative	Salicylic acid	Benzene and substituted derivatives	Benzene and substituted derivatives	137.025	138.032	[M-H]-	C7H6O3	2	69-72-7	338	HMDB0001895	16914	616	C00805	2.3084e+06	ko00626,ko01053,ko01100,ko01110,ko01120,ko01220
MEDN2260	T3_negative	Salidroside	Benzene and substituted derivatives	Benzene and substituted derivatives	281.1	300.121	[M-H2O-H]-	C14H20O7	3	10338-51-9	159278	-	-	-	C06046	14173.1	ko00350,ko01100
MW0009717N	T3_negative	Salutaridinol	Benzene and substituted derivatives	Benzene and substituted derivatives	328.152	329.163	[M-H]-	C19H23NO4	3	-	5460042	-	-	-	C05220	4.91589e+07	ko01100,ko01110
MW0009741N	T3_negative	Sildenafil	Benzene and substituted derivatives	Benzene and substituted derivatives	473.203	474.205	[M-H]-	C22H30N6O4S	3	139755-83-2	135398744	HMDB0005039	9139	-	C07259	2.90098e+06	-
MW0139717HN	HILIC_negative	Sinapine	Benzene and substituted derivatives	Benzene and substituted derivatives	331.141	310.165	[M+Na-2H]-	C16H24NO5	3	-	-	-	-	-	C00933	1.6106e+06	ko01110
MEDL02147N	T3_negative	Sinapyl alcohol	Benzene and substituted derivatives	Phenolics	250.108	210.089	[M-H+CH3CN]-	C11H14O4	3	537-33-7	5280507	HMDB0013070	64557	-	C02325	513411	ko01100,ko01110
MW0157090HN	HILIC_negative	Sobetirome	Benzene and substituted derivatives	Benzene and substituted derivatives	327.157	328.167	[M-H]-	C20H24O4	3	211110-63-3	9862248	-	-	-	-	33962.7	-
MW0009758P	T3_positive	Sotalol	Benzene and substituted derivatives	Benzene and substituted derivatives	273.12	272.119	[M+H]+	C12H20N2O3S	3	3930-20-9	5253	HMDB0014632	63622	-	C07309	384674	-
MW0126572N	T3_negative	Sparfloxacin	Benzene and substituted derivatives	Benzene and substituted derivatives	391.161	392.166	[M-H]-	C19H22F2N4O3	3	110871-86-8	60464	HMDB0015339	9212	-	C07662	2.24441e+07	ko02010
MW0009792N	T3_negative	Sulfamerazine	Benzene and substituted derivatives	Benzene and substituted derivatives	323.089	264.068	[M+CH3COO]-	C11H12N4O2S	3	127-79-7	5325	HMDB0015521	102130	-	-	47671.8	-
MW0006149HN	HILIC_negative	Tacedinaline	Benzene and substituted derivatives	Benzene and substituted derivatives	268.107	269.116	[M-H]-	C15H15N3O2	3	-	2746	HMDB0244393	-	-	-	132579	-
MW0009847N	T3_negative	Tebufenpyrad	Benzene and substituted derivatives	Benzene and substituted derivatives	332.146	333.161	[M-H]-	C18H24ClN3O	3	119168-77-3	86354	-	-	-	-	2.13592e+06	-
MW0009853HN	HILIC_negative	Telmisartan	Benzene and substituted derivatives	Benzene and substituted derivatives	513.233	514.237	[M-H]-	C33H30N4O2	3	144701-48-4	65999	HMDB0015101	9434	-	C07710	4.73691e+06	-
MW0009858P	T3_positive	Tenovin-6	Benzene and substituted derivatives	Benzene and substituted derivatives	472.274	454.24	[M+NH4]+	C25H34N4O2S	3	-	24772043	-	-	-	-	1.39472e+07	-
MW0009881N	T3_negative	Tert-butyl 4-methylbenzoate	Benzene and substituted derivatives	Benzene and substituted derivatives	173.093	192.115	[M-H2O-H]-	C12H16O2	3	-	11629749	HMDB0258839	-	-	-	596346	-
MW0000458N	T3_negative	Tetrahydroharman-3-carboxylic acid	Benzene and substituted derivatives	Benzene and substituted derivatives	275.103	230.106	[M+HCOO]-	C13H14N2O2	3	-	4264556	HMDB0037942	-	-	-	1.52375e+07	-
MW0009895P	T3_positive	Tetraphenylphosphonium	Benzene and substituted derivatives	Benzene and substituted derivatives	339.127	339.13	[M+]+	C24H20P+	3	18198-39-5	164912	-	-	-	-	725883	-
MW0009902HN	HILIC_negative	Thenylchlor	Benzene and substituted derivatives	Benzene and substituted derivatives	322.059	323.075	[M-H]-	C16H18ClNO2S	3	96491-05-3	443036	-	-	-	-	841290	-
MW0009914P	T3_positive	Thiophanate-methyl	Benzene and substituted derivatives	Benzene and substituted derivatives	343.048	342.046	[M+H]+	C12H14N4O4S2	3	23564-05-8	3032791	-	-	-	-	4.73438e+06	-
MEDP1807	T3_positive	Thymoquinone	Benzene and substituted derivatives	Benzene and substituted derivatives	165.09	164.084	[M+H]+	C10H12O2	1b	490-91-5	10281	HMDB0034732	-	-	-	728664	-
MW0009923N	T3_negative	Tiapride	Benzene and substituted derivatives	Benzene and substituted derivatives	328.151	328.146	[M-]-	C15H24N2O4S	3	51012-32-9	5467	HMDB0042039	-	-	-	4.59666e+07	-
MW0009910HN	HILIC_negative	Tiocarlide	Benzene and substituted derivatives	Benzene and substituted derivatives	399.205	400.218	[M-H]-	C23H32N2O2S	3	910-86-1	3001386	-	-	-	-	2.18555e+06	-
MW0011590HN	HILIC_negative	Tocotrienol	Benzene and substituted derivatives	Benzene and substituted derivatives	381.278	382.287	[M-H]-	C26H38O2	3	-	9929901	HMDB0036368	-	-	-	36860.5	-
MW0009934N	T3_negative	Tolbutamide	Benzene and substituted derivatives	Benzene and substituted derivatives	269.093	270.104	[M-H]-	C12H18N2O3S	3	64-77-7	5505	HMDB0015256	27999	-	C07148	78872.7	-
MW0147812P	T3_positive	trans-Coumaryl acetate	Benzene and substituted derivatives	Benzene and substituted derivatives	256.095	192.079	[M+CH3CN+Na]+	C11H12O3	3	124389-48-6	14320459	-	-	-	C20465	114760	ko01110
MW0111327P	T3_positive	Tribenuron-methyl	Benzene and substituted derivatives	Benzene and substituted derivatives	418.08	395.09	[M+Na]+	C15H17N5O6S	3	101200-48-0	153909	-	-	-	-	29149	-
MW0009999P	T3_positive	Tropicamide	Benzene and substituted derivatives	Benzene and substituted derivatives	285.167	284.152	[M+H]+	C17H20N2O2	2	1508-75-4	5593	HMDB0014947	774555	-	-	75508.1	-
MW0169975P	T3_positive	Tulobuterol	Benzene and substituted derivatives	Benzene and substituted derivatives	192.095	227.108	[M+H-2H2O]+	C12H18ClNO	3	41570-61-0	5606	-	-	-	-	4.57476e+06	-
MW0158343HN	HILIC_negative	Tylophorine	Benzene and substituted derivatives	Benzene and substituted derivatives	392.196	393.194	[M-H]-	C24H27NO4	3	482-20-2	92114	HMDB0029525	66032	-	-	197794	-
MEDN0554*186	T3_negative	Tyrosol	Benzene and substituted derivatives	Benzene and substituted derivatives	137.06	138.068	[M-H]-	C8H10O2	1a	501-94-0	10393	HMDB0004284	1879	7044	C06044	1.49496e+06	ko00350,ko01100
MEDP2086	T3_positive	Tyr-OtBu	Benzene and substituted derivatives	Benzene and substituted derivatives	238.14	237.136	[M+H]+	C13H19NO3	1b	87553-74-0	7408333	-	-	-	-	72597.6	-
MW0009539N	T3_negative	Tyrphostin A25	Benzene and substituted derivatives	Phenolics	201.025	202.038	[M-H]-	C10H6N2O3	3	-	2061	HMDB0259357	-	-	-	9.28594e+06	-
MEDP2085	T3_positive	Tyrphostin-A46	Benzene and substituted derivatives	Benzene and substituted derivatives	205.06	204.053	[M+H]+	C10H8N2O3	1b	122520-85-8	5328768	-	-	-	-	628155	-
MW0010041N	T3_negative	Vardenafil	Benzene and substituted derivatives	Benzene and substituted derivatives	487.216	488.221	[M-H]-	C23H32N6O4S	3	224785-90-4 | 224789-15-5	135400189	HMDB0015000	46295	-	-	255743	-
MW0010046HN	HILIC_negative	Verapamil	Benzene and substituted derivatives	Benzene and substituted derivatives	513.286	454.283	[M+CH3COO]-	C27H38N2O4	3	52-53-9	2520	HMDB0001850	77733	3009	C07188	4.03043e+06	-
FDATN00018N	T3_negative	Vorinostat	Benzene and substituted derivatives	Benzene and substituted derivatives	527.281	264.147	[2M-H]-	C14H20N2O3	3	149647-78-9	5311	HMDB0015568	45716	-	-	6.53672e+06	-
MEDP2187	T3_positive	Y-27632	Benzene and substituted derivatives	Benzene and substituted derivatives	248.18	247.168	[M+H]+	C14H21N3O	1b	146986-50-7	448042	-	-	-	-	84067.6	-
MEDN1802	T3_negative	Zereno	Benzene and substituted derivatives	Benzene and substituted derivatives	321.17	322.178	[M-H]-	C18H26O5	1a	26538-44-3	2999413	HMDB0032702	-	-	C14752	91831.6	-
MEDN1723*077	T3_negative	Cholic acid	Bile acids	Bile acids	407.28	408.288	[M-H]-	C24H40O5	1a	81-25-4	221493	-	-	-	C00695	2.85263e+06	ko01100
MW0169027P	T3_positive	Dehydrocholic acid	Bile acids	Bile acids	425.229	402.241	[M+Na]+	C24H34O5	1a	81-23-2	6674	-	-	-	-	2.69303e+06	-
MEDN1899	T3_negative	Deoxycholic acid	Bile acids	Bile acids	391.29	392.293	[M-H]-	C24H40O4	1a	302-95-4	222528	HMDB0000626	28834	265	C04483	274876	-
MEDN1126*077	T3_negative	Gamma-Mercholic Acid	Bile acids	Bile acids	407.28	408.288	[M-H]-	C24H40O5	1a	547-75-1	92805	-	-	-	C17649	2.85263e+06	-
MEDN0113*213	T3_negative	Glycochenodeoxycholic Acid	Bile acids	Bile acids	448.31	449.314	[M-H]-	C26H43NO5	1a	640-79-9	12544	HMDB0000637	-	5610	C05466	57541.4	-
MEDN2305	T3_negative	Glycochenodeoxycholic acid 7-sulfate	Bile acids	Bile acids	528.26	529.271	[M-H]-	C26H43NO8S	3	67030-55-1	11954205	HMDB0002496	52031	6701	-	40214.9	-
MEDP1109	T3_positive	Glycocholic Acid	Bile acids	Bile acids	466.32	465.309	[M+H]+	C26H43NO6	1b	475-31-0	10140	HMDB0000138	17687	-	C01921	63338.6	ko01100
MW0053754P	T3_positive	Glycocholic acid	Bile acids	Bile acids	466.315	465.309	[M+H]+	C26H43NO6	2	475-31-0	10140	HMDB0000138	17687	-	C01921	60265.8	ko01100
MEDN1904*213	T3_negative	Glycodeoxycholic acid	Bile acids	Bile acids	448.31	449.314	[M-H]-	C26H43NO5	1a	360-65-6	3035026	HMDB0000631	27471	5604	C05464	57541.4	-
MEDN1329*078	T3_negative	Glycohyodeoxycholic acid	Bile acids	Bile acids	448.31	449.314	[M-H]-	C26H43NO5	1a	13042-33-6	114611	-	-	-	C05466	59583.7	-
MEDN0107	T3_negative	Glycolithocholic acid	Bile acids	Bile acids	432.31	433.319	[M-H]-	C26H43NO4	1a	474-74-8	115245	HMDB0000698	37998	5666	C15557	33127.7	-
MEDN0110*078	T3_negative	Glycoursodeoxycholic Acid	Bile acids	Bile acids	448.31	449.314	[M-H]-	C26H43NO5	1a	64480-66-6	12310288	HMDB0000708	89929	5676	C05466	59583.7	-
MEDN0109	T3_negative	Hyodeoxycholic acid	Bile acids	Bile acids	391.29	392.293	[M-H]-	C24H40O4	1a	83-49-8	9963687	HMDB0000733	-	5701	C15517	121741	-
MEDN1862	T3_negative	Isochodeoxycholic acid	Bile acids	Bile acids	391.29	392.293	[M-H]-	C24H40O4	1a	566-24-5	164673	HMDB0000361	88102	5350	C17660	49276	-
MEDN1900*074	T3_negative	Isolithocholic acid	Bile acids	Bile acids	375.29	376.298	[M-H]-	C24H40O3	1a	1534-35-6	164853	HMDB0000717	81253	5685	C17658	1.97611e+06	-
MEDN0108*074	T3_negative	Lithocholic acid	Bile acids	Bile acids	375.29	376.298	[M-H]-	C24H40O3	1a	434-13-9	9903	HMDB0000761	16325	209	C03990	1.97611e+06	-
MW0055222HN	HILIC_negative	N-[(3a,5b,7b)-7-hydroxy-24-oxo-3-(sulfooxy)cholan-24-yl]-Glycine	Bile acids	Bile acids	528.26	529.271	[M-H]-	C26H43NO8S	3	133429-88-6	21116917	HMDB0002409	89129	6670	-	1.01413e+07	-
MW0061088P	T3_positive	Petromyzonol	Bile acids	Bile acids	395.308	394.308	[M+H]+	C24H42O4	3	28979-29-5	5284054	-	-	-	-	1.77275e+06	-
MW0063705HN	HILIC_negative	Sulfoglycolithocholate(2-)	Bile acids	Bile acids	548.258	511.26	[M+Cl]-	C26H41NO7S-2	3	-	25203187	HMDB0062801	60007	-	-	3.63673e+06	-
MEDN1907	HILIC_negative	Tauro-beta-muricholic acid	Bile acids	Bile acids	496.27	515.292	[M-H2O-H]-	C26H45NO7S	1b	25696-60-0	168408	-	-	-	C05122	5.35518e+06	ko00430,ko01100
MEDL00638HN	HILIC_negative	Taurocholic acid	Bile acids	Bile acids	514.283	515.292	[M-H]-	C26H45NO7S	1b	81-24-3	6675	HMDB0000036	28865	5104	C05122	1.81606e+06	ko00430,ko01100
MEDN1581*059	T3_negative	Taurohyocholic acid	Bile acids	Bile acids	514.28	515.292	[M-H]-	C26H45NO7S	1a	117997-17-8	11954195	HMDB0011637	-	-	C15516	11150	-
MEDN1059	T3_negative	Tauroursodeoxycholic acid	Bile acids	Bile acids	498.29	499.297	[M-H]-	C26H45NO6S	1a	14605-22-2	9848818	HMDB0000896	9410	5853	C05463	323522	-
MW0063808HN	HILIC_negative	tetraHCA	Bile acids	Bile acids	465.324	466.329	[M-H]-	C27H46O6	3	-	13991770	HMDB0062534	-	-	-	7636.16	-
MEDN0210*027	T3_negative	1,5-Anhydro-D-Glucitol	Carbohydrates and Its metabolites	Sugar alcohols	163.06	164.069	[M-H]-	C6H12O5	1a	154-58-5	64960	HMDB0002712	16070	3775	C07326	16508.1	-
MADN0166	HILIC_negative	1,6-anhydro-β-D-glucose	Carbohydrates and Its metabolites	Sugars	161.05	162.053	[M-H]-	C6H10O5	1b	498-07-7	2724705	HMDB0000640	30997	5613	-	696810	-
MW0114922N	T3_negative	2-(Acetylamino)-4-O-[2-(acetylamino)-4-O-[2-(acetylamino)-2-deoxy-beta-D-glucopyranosyl]-2-deoxy-beta-D-glucopyranosyl]-2-deoxy-D-glucopyranose	Carbohydrates and Its metabolites	Sugars	626.241	627.249	[M-H]-	C24H41N3O16	1b	-	10930193	HMDB0006698	-	-	-	9.55809e+06	-
MEDL01937P	T3_positive	2,3-Butanediol	Carbohydrates and Its metabolites	Sugar alcohols	73.0637	90.0681	[M+H-H2O]+	C4H10O2	2	513-85-9	262	HMDB0003156	62064	104	-	9.12303e+06	-
MEDP1246*147	T3_positive	2,4-diacetamino-2,4,6-triphenoxy-D-mannopyranose	Carbohydrates and Its metabolites	Sugar derivatives	247.13	246.122	[M+H]+	C10H18N2O5	2	-	52940203	-	-	-	C20424	3.18401e+07	ko00520,ko01100,ko01250
MW0194139N	T3_negative	2-alpha-D-glucosyl-D-glucose	Carbohydrates and Its metabolites	Carbohydrates and Its metabolites	341.109	342.116	[M-H]-	C12H22O11	3	2864-54-2	11954203	HMDB0011742	33020	-	-	124179	-
MADN0563	HILIC_negative	2-Azidoethyl 2-(Acetylamino)-2-Deoxy-beta-D-Glucopyranoside	Carbohydrates and Its metabolites	Sugar acids	289.12	290.123	[M-H]-	C10H18N4O6	1b	142072-12-6	11608979	-	-	-	-	37289.4	-
MEDN0502	T3_negative	2-Deoxyribose 1-Phosphate	Carbohydrates and Its metabolites	Phosphate sugars	213.02	214.024	[M-H]-	C5H11O7P	3	17210-42-3	439287	HMDB0001351	28542	6182	C00672	445341	ko00030,ko00240,ko01100
MEDN1057	T3_negative	2-Methyl-d-erythritol 2,4-cyclodiphosphate	Carbohydrates and Its metabolites	Phosphate sugars	276.99	277.996	[M-H]-	C5H12O9P2	3	143488-44-2	126747	-	-	-	C11453	75442.3	ko00900,ko01100,ko01110
MEDN2150	T3_negative	2-O-α-D-glucopyranosyl-L-ascorbic acid	Carbohydrates and Its metabolites	Sugar derivatives	337.08	338.085	[M-H]-	C12H18O11	1b	129499-78-1	54693473	-	-	-	C18339	78675.9	-
MW0113239P	T3_positive	5-keto-D-gluconic acid	Carbohydrates and Its metabolites	Sugar acids	217.039	194.043	[M+Na]+	C6H10O7	3	5287-64-9 | 815-89-4	5460352	HMDB0011731	-	-	C01062	1.1174e+06	-
MW0014941N	T3_negative	6,7-Didehydrofevicordin F 3-[glucosyl-(1->6)-glucoside]	Carbohydrates and Its metabolites	Carbohydrates and Its metabolites	823.37	824.383	[M-H]-	C41H60O17	3	178062-90-3	131751963	HMDB0036337	-	-	-	682066	-
MEDN2101*174	HILIC_negative	Aldehydo-D-altrose	Carbohydrates and Its metabolites	Sugars	179.06	180.064	[M-H]-	C6H12O6	1b	1990-29-0	94780	-	-	-	-	3.37584e+07	-
MW0114356HN	HILIC_negative	aldehydo-D-ribose	Carbohydrates and Its metabolites	Sugars	195.061	150.053	[M+HCOO]-	C5H10O5	3	50-69-1 | 34466-20-1	5311110	-	-	-	-	4.62015e+06	-
MEDN1762*174	HILIC_negative	Allose	Carbohydrates and Its metabolites	Sugars	179.06	180.16	[M-H]-	C6H12O6	1b	2595-97-3	439507	-	-	-	C01487	3.37584e+07	ko00051,ko01100,ko01120,ko02010
MEDP1844*165	T3_positive	alpha-D-Glucopyranoside,-beta-D-fructofuranosyl	Carbohydrates and Its metabolites	Sugars	343.12	342.116	[M+H]+	C12H22O11	3	1192061-43-0	1115	-	-	-	C00089	47153.4	ko00052,ko00500,ko01100,ko01110,ko02010,ko02060
MADN0055	HILIC_negative	Arabinose	Carbohydrates and Its metabolites	Sugars	149.05	150.053	[M-H]-	C5H10O5	1b	147-81-9	66308	HMDB0029942	46983	-	C00259	6.50328e+06	ko00040,ko00053,ko00520,ko01100,ko01250,ko02010
MADN0045	HILIC_negative	Arabitol	Carbohydrates and Its metabolites	Sugar alcohols	151.06	152.068	[M-H]-	C5H12O5	1b	488-82-4	827	HMDB0000568	18333	5551	C01904	311223	ko00040,ko01100
MW0168068N	T3_negative	D-Allose	Carbohydrates and Its metabolites	Sugars	180.066	180.063	[M-]-	C6H12O6	2	579-36-2 | 478529-45-2	439507	HMDB0001151	37741	348	C01487	1.31562e+06	ko00051,ko01100,ko01120,ko02010
MEDN1614*173	HILIC_negative	D-Arabinose 5-Phosphate	Carbohydrates and Its metabolites	Phosphate sugars	229.01	230.019	[M-H]-	C5H11O8P	3	13137-52-5	188324	HMDB0011734	16241	-	C01112	123627	ko01100,ko01250
MEDP1136*150	T3_positive	D-Fructose-6-phosphate	Carbohydrates and Its metabolites	Phosphate sugars	261.04	260.03	[M+H]+	C6H13O9P	3	643-13-0	69507	-	-	-	C00085	51091.8	ko00010,ko00030,ko00051,ko00052,ko00500,ko00520,ko00541,ko00680,ko00710,ko00998,ko01100,ko01110,ko01120,ko01200,ko01230,ko01240,ko01250
MEDN1955	T3_negative	D-Glucaro-1,4-lactone	Carbohydrates and Its metabolites	Sugars	191.02	192.12	[M-H]-	C6H8O7	1a	389-36-6	122306	-	-	-	C21095	1.8252e+06	-
MADN0054	HILIC_negative	D-Glucose 6-Phosphate	Carbohydrates and Its metabolites	Phosphate sugars	259.02	260.03	[M-H]-	C6H13O9P	1b	56-73-5	439958	HMDB0001401	4170	145	C00092	1.89553e+06	ko00500,ko00521,ko00562,ko00998,ko01100,ko01110,ko02020,ko02060
MW0114251N	T3_negative	Dide-O-methyl-4-O-alpha-D-glucopyranosylsimmondsin	Carbohydrates and Its metabolites	Carbohydrates and Its metabolites	508.168	509.174	[M-H]-	C20H31NO14	3	370068-00-1	131752336	HMDB0038329	-	-	-	5.00061e+06	-
MADN0621	HILIC_negative	D-Maltopentaose	Carbohydrates and Its metabolites	Carboxylic acids and derivatives	827.27	828.72	[M-H]-	C30H52O26	1b	34620-76-3	124005	HMDB0012254	61952	-	-	7140.11	-
MEDN1221	HILIC_negative	D-Mannose 6-phosphate	Carbohydrates and Its metabolites	Phosphate sugars	259.02	260.03	[M-H]-	C6H13O9P	3	3672-15-9	65127	-	-	-	C00275	1.06855e+06	ko00051,ko00520,ko00541,ko01100,ko01110,ko01240,ko01250,ko02060
MW0143813N	T3_negative	D-Quinovose	Carbohydrates and Its metabolites	Carbohydrates and Its metabolites	327.13	164.068	[2M-H]-	C6H12O5	3	-	439746	-	-	-	C02522	285117	-
MADN0230	HILIC_negative	D-Ribono-1,4-lactone	Carbohydrates and Its metabolites	Sugar acids	147.03	148.037	[M-H]-	C5H8O5	1b	5336-08-3	111064	HMDB0001900	74168	6380	C02674	373304	-
MW0114494HN	HILIC_negative	Dulcitol	Carbohydrates and Its metabolites	Sugar alcohols	241.094	182.079	[M+CH3COO]-	C6H14O6	3	608-66-2	11850	HMDB0000107	16813	5148	C01697	1.37075e+06	ko00052,ko01100,ko02060
MEDN0657*173	HILIC_negative	D-Xylulose 5-phosphate	Carbohydrates and Its metabolites	Phosphate sugars	229.01	230.019	[M-H]-	C5H11O8P	3	4212-65-1	439190	HMDB0000868	16332	5829	C00231	123627	ko00030,ko00040,ko00053,ko00680,ko00710,ko01100,ko01110,ko01120,ko01200,ko01230
MW0114405HN	HILIC_negative	Erythritol	Carbohydrates and Its metabolites	Sugar alcohols	121.052	122.058	[M-H]-	C4H10O4	3	149-32-6	222285	HMDB0002994	17113	140	C00503	965658	ko02010
MW0114155N	T3_negative	Erythrose	Carbohydrates and Its metabolites	Sugars	119.035	120.042	[M-H]-	C4H8O4	2	583-50-6 | 1758-51-6	94176	HMDB0002649	23956	289	C01796	1.12505e+06	-
MADN0173	HILIC_negative	Fructose	Carbohydrates and Its metabolites	Sugars	179.06	180.063	[M-H]-	C6H12O6	1b	57-48-7	5984	HMDB0062538	48095	-	C10906	4.35615e+06	-
MW0149387HN	HILIC_negative	Gal1-3GlcNAcSp	Carbohydrates and Its metabolites	Sugar derivatives	451.164	452.175	[M-H]-	C16H28N4O11	3	-	-	-	-	-	-	662714	-
MW0000228N	T3_negative	Galactose	Carbohydrates and Its metabolites	Sugars	161.046	180.063	[M-H2O-H]-	C6H12O6	3	41414-75-9	6036	HMDB0037209	-	-	C00124	9.45032e+06	ko00052,ko01100,ko02030,ko02060
MW0052981P	T3_positive	Galactosylglycerol	Carbohydrates and Its metabolites	Carbohydrates and Its metabolites	219.081	254.1	[M+H-2H2O]+	C9H18O8	3	-	656504	HMDB0006790	15754	-	C05401	7.36322e+07	ko00052,ko00561
MEDN1532	T3_negative	Galacturonic acid	Carbohydrates and Its metabolites	Sugar acids	193.04	194.043	[M-H]-	C6H10O7	1b	685-73-4	439215	HMDB0002545	47962	6713	C00333	218120	ko00040,ko00053,ko00520,ko01100,ko01240,ko01250,ko02010
MW0149409N	T3_negative	GalNAc1-3[Fuc1-2]Gal1-3GlcNAcSp	Carbohydrates and Its metabolites	Sugar derivatives	800.29	801.313	[M-H]-	C30H51N5O20	3	-	-	-	-	-	-	59569.5	-
MW0149412N	T3_negative	GalNAc1-4[Fuc1-3]GlcNAcSp	Carbohydrates and Its metabolites	Sugar derivatives	638.26	639.26	[M-H]-	C24H41N5O15	3	-	-	-	-	-	-	853639	-
MEDN2058*073	T3_negative	Glucaric acid	Carbohydrates and Its metabolites	Sugar acids	209.03	210.038	[M-H]-	C6H10O8	1b	576-42-1	5460673	-	-	-	C00818	178607	ko00053,ko01100
MEDN0239	T3_negative	Gluconic acid	Carbohydrates and Its metabolites	Sugar acids	195.05	196.058	[M-H]-	C6H12O7	1a	526-95-4	10690	HMDB0000625	33198	345	C00257	367117	ko00030,ko01100,ko01110,ko01120,ko01200
MADN0243	HILIC_negative	Glucoronic Acid	Carbohydrates and Its metabolites	Sugar acids	193.04	194.043	[M-H]-	C6H10O7	1b	6556-12-3	65041	HMDB0000127	42717	161	C00191	260203	ko00040,ko00053,ko00520,ko00562,ko01100,ko01240,ko01250
MEDP1753	T3_positive	Glucosaminic acid	Carbohydrates and Its metabolites	Sugar acids	196.08	195.074	[M+H]+	C6H13NO6	1a	3646-68-2	73563	-	-	-	C03752	103257	ko00030,ko01100,ko01120,ko02060
MADN0048*174	HILIC_negative	Glucose	Carbohydrates and Its metabolites	Sugars	179.06	180.063	[M-H]-	C6H12O6	1b	50-99-7	5793	HMDB0000122	4167	133	C00031	3.37584e+07	ko00010,ko00030,ko00052,ko00074,ko00500,ko00520,ko00521,ko01100,ko01110,ko02010,ko02020,ko02060
MADN0396	HILIC_negative	Isogalactinol	Carbohydrates and Its metabolites	Sugar alcohols	341.11	342.116	[M-H]-	C12H22O11	1b	3687-64-7	439451	HMDB0005826	17505	-	C01235	280371	ko00052,ko01100
MW0056729N	T3_negative	Isomaltulose	Carbohydrates and Its metabolites	Sugars	377.085	342.116	[M+Cl]-	C12H22O11	1a	58166-27-1 | 15132-06-6	439559	-	-	-	C01742	1.04949e+06	-
MW0152783N	T3_negative	L-(-)-Sorbose	Carbohydrates and Its metabolites	Sugars	355.161	180.063	[2M-H]-	C6H12O6	3	87-79-6	6904	HMDB0001266	10295	6121	-	2.29499e+06	-
MEDN0229*056	T3_negative	Lactose	Carbohydrates and Its metabolites	Sugars	341.11	342.116	[M-H]-	C12H22O11	1b	63-42-3	84571	HMDB0000186	36219	267	C00243	624877	ko00052,ko01100,ko02010,ko02060
MEDN0230*056	T3_negative	Lactulose	Carbohydrates and Its metabolites	Sugars	341.11	342.116	[M-H]-	C12H22O11	1b	4618-18-2	11333	HMDB0000740	6359	916	C07064	624877	-
MEDN1897*174	HILIC_negative	L-Gulose	Carbohydrates and Its metabolites	Carboxylic acids and derivatives	179.06	180.16	[M-H]-	C6H12O6	1b	6027-89-0	80127	-	-	-	C15923	3.37584e+07	ko00053
MADN0527	HILIC_negative	L-Iditol	Carbohydrates and Its metabolites	Carboxylic acids and derivatives	181.07	182.079	[M-H]-	C6H14O6	1b	488-45-9	5460044	HMDB11632	18202	-	-	586273	-
MEDN0691N	T3_negative	Maltitol	Carbohydrates and Its metabolites	Sugar alcohols	687.258	344.132	[2M-H]-	C12H24O11	1a	585-88-6	493591	HMDB0002928	68428	3484	-	3.51925e+07	-
MEDN0233*056	T3_negative	Maltose	Carbohydrates and Its metabolites	Sugars	341.11	342.116	[M-H]-	C12H22O11	1b	69-79-4	6255	HMDB0000163	47937	413	C00208	624877	ko00500,ko01100,ko01110,ko02010,ko02030,ko02060
MADN0161*179	HILIC_negative	Mannitol	Carbohydrates and Its metabolites	Sugar alcohols	181.07	182.079	[M-H]-	C6H14O6	1b	69-65-8	6251	HMDB0000765	16899	142	C00392	650669	ko00051,ko01100,ko02010,ko02060
MADN0049*174	HILIC_negative	Mannose	Carbohydrates and Its metabolites	Sugars	179.06	180.063	[M-H]-	C6H12O6	1b	3458-28-4	18950	HMDB0000169	4208	-	C00159	3.37584e+07	ko00051,ko00052,ko00520,ko01100,ko01250,ko02010,ko02060
MEDP1990*165	T3_positive	Melibiose	Carbohydrates and Its metabolites	Sugars	343.12	342.116	[M+H]+	C12H22O11	3	585-99-9	440658	HMDB0000048	-	-	C05402	47153.4	ko00052,ko01100,ko02010
MEDN1314*073	T3_negative	Mucic Acid	Carbohydrates and Its metabolites	Sugar acids	209.03	210.038	[M-H]-	C6H10O8	1b	526-99-8	3037582	HMDB0000639	30852	5612	C00879	178607	ko00053,ko01100
MEDN0808*033	T3_negative	Myoinositol	Carbohydrates and Its metabolites	Sugar alcohols	179.06	180.16	[M-H]-	C6H12O6	1b	87-89-8	892	HMDB0000211	17268	5221	C00159	2.12743e+06	ko00051,ko00052,ko00520,ko01100,ko01250,ko02010,ko02060
MEDP2366	T3_positive	N,N'-Diacetyl-Chitobiose	Carbohydrates and Its metabolites	Carboxylic acids and derivatives	425.18	424.169	[M+H]+	C16H28N2O11	1b	35061-50-8	439544	HMDB0062702	28681	-	C01674	27904	ko00520,ko01100,ko02010,ko02060
MEDP2359	T3_positive	N-acetyl-D-Lactosamine	Carbohydrates and Its metabolites	Carboxylic acids and derivatives	384.15	383.143	[M+H]+	C14H25NO11	1b	32181-59-2	9800166	HMDB0001542	16153	4231	C00611	20976.4	-
MEDN0506	T3_negative	N-Acetylglucosamine 1-Phosphate	Carbohydrates and Its metabolites	Phosphate sugars	300.05	301.056	[M-H]-	C8H16NO9P	1a	6866-69-9	440272	HMDB0001367	7125	6194	C04256	1.07951e+06	-
MW0055336N	T3_negative	Octyl-Beta-D-Glucopyranoside	Carbohydrates and Its metabolites	Sugars	273.17	292.189	[M-H2O-H]-	C14H28O6	1b	29836-26-8 | 144388-20-5 | 78168-20-4	62852	-	-	-	-	83547.5	-
MADN0062	HILIC_negative	Raffinose	Carbohydrates and Its metabolites	Sugars	503.16	504.169	[M-H]-	C18H32O16	1b	512-69-6	439242	HMDB0003213	16634	-	C00492	19003.1	ko00052,ko01100,ko02010
MEDN2102	T3_negative	Rhamnonic acid	Carbohydrates and Its metabolites	Sugar acids	179.06	180.063	[M-H]-	C6H12O6	1b	6422-34-0	6602429	-	-	-	C01934	174254	ko00051,ko01100,ko01120
MEDN0232*027	T3_negative	Rhamnose	Carbohydrates and Its metabolites	Sugars	163.06	164.069	[M-H]-	C6H12O5	1a	3615-41-6	25310	HMDB0000849	62346	5812	C00507	16508.1	ko00051,ko01100,ko01120
MADN0172	HILIC_negative	Ribitol	Carbohydrates and Its metabolites	Sugar alcohols	151.06	152.068	[M-H]-	C5H12O5	1b	488-81-3	6912	HMDB0000508	15963	316	C00474	230622	ko00040,ko00740,ko01100
MADN0601	HILIC_negative	Ribonic acid	Carbohydrates and Its metabolites	Sugars	165.04	166.13	[M-H]-	C5H10O6	1b	642-98-8	5460677	HMDB0000867	21077	3290	C01685	58033.4	-
MEDN0641*173	HILIC_negative	Ribose 1-phosphate	Carbohydrates and Its metabolites	Phosphate sugars	229.01	230.019	[M-H]-	C5H11O8P	3	14075-00-4	439236	HMDB0001489	16300	6273	C00620	123627	ko00030,ko00230,ko01100
MW0115233N	T3_negative	Ribulose 5-phosphate	Carbohydrates and Its metabolites	Phosphate sugars	211.001	230.019	[M-H2O-H]-	C5H11O8P	3	4151-19-3	439184	HMDB0000618	17363	-	C00199	479711	ko00030,ko00040,ko00680,ko00710,ko00740,ko01100,ko01110,ko01120,ko01200,ko01230,ko01240,ko01250
MEDN0498*173	HILIC_negative	Ribulose-5-Phosphate	Carbohydrates and Its metabolites	Phosphate sugars	229.01	230.019	[M-H]-	C5H11O8P	3	4300-28-1	439184	HMDB0000618	17363	-	C00117	123627	ko00030,ko00230,ko00710,ko00750,ko01100,ko01110,ko01120,ko01200,ko01230,ko01240
MADN0225	HILIC_negative	Sedoheptulose	Carbohydrates and Its metabolites	Carboxylic acids and derivatives	209.07	210.073	[M-H]-	C7H14O7	3	-	5459879	HMDB0003219	130460	3344	-	213290	-
MEDN0461	HILIC_negative	Sedoheptulose 7-Phosphate	Carbohydrates and Its metabolites	Phosphate sugars	289.03	290.04	[M-H]-	C7H15O10P	1b	2646-35-7	22833559	HMDB0001068	15721	-	C05382	67239.6	ko00030,ko00710,ko01100,ko01110,ko01120,ko01200,ko01230,ko01250
MADN0046*179	HILIC_negative	Sorbitol	Carbohydrates and Its metabolites	Sugar alcohols	181.07	182.079	[M-H]-	C6H14O6	1b	50-70-4	5780	HMDB0000247	-	-	C00794	650669	ko00051,ko00052,ko01100,ko02010,ko02060
MEDN1475HN	HILIC_negative	Sorbitol-6-phosphate	Carbohydrates and Its metabolites	Phosphate sugars	321.063	262.045	[M+CH3COO]-	C6H15O9P	3	20479-58-7	152306	HMDB0005831	743019	-	C01096	3.21374e+06	ko00051,ko01100,ko02060
MADN0181	HILIC_negative	Sucrose	Carbohydrates and Its metabolites	Sugars	341.11	342.116	[M-H]-	C12H22O11	1b	57-50-1	5988	HMDB0000258	-	-	C00089	74313	ko00052,ko00500,ko01100,ko01110,ko02010,ko02060
[truncated: 1,361 more rows]
