# Supplementary material for: Bacillus velezensis RF2 Rescued from Citrus Phyllosphere: Dual Mechanisms and Broad-Spectrum Activity for Controlling Citrus Bacterial Canker
Source: Microorganisms. 2026 Jan 6;14(1):121. doi: 10.3390/microorganisms14010121 (PMC12843974; doi:10.3390/microorganisms14010121)
Supplement: Supplementary file 1 [file microorganisms-14-00121-s001.zip › microorganisms-4050731-supplementary/Supplementary Materials/Table S3.xlsx]

## Sheet: Data
Table S3. RT-qPCR analysis of defense-related genes from 0 to 15 dpi.
	0 dpi		1 dpi		3 dpi		5 dpi		7 dpi		9 dpi		12 dpi		15 dpi
	means ± SD	Adjusted P Value	means ± SD	Adjusted P Value	means ± SD	Adjusted P Value	means ± SD	Adjusted P Value	means ± SD	Adjusted P Value	means ± SD	Adjusted P Value	means ± SD	Adjusted P Value	means ± SD	Adjusted P Value
FLS2-2	2.34±0.05	0.0333	56.13±7.4	<0.0001	4.16±0.3	0.0001	5.8±0.34	<0.0001	3.44±0.24	0.0007	1.59±0.27	0.6252	2.4±1.27	0.2038	4.11±1.22	0.0002
FRK1	5.27±0.4	0.3854	5.71±0.18	0.3255	1.03±0.33	>0.9999	1.01±0.96	0.2925	0.21±0.19	0.1488	4.67±0.99	0.4968	3.66±1.57	0.7943	3.35±1.8	0.9186
GGPPS7	0.52±0.01	<0.0001	2.79±0.06	<0.0001	0.62±0.03	<0.0001	0.58±0.02	<0.0001	0.65±0.05	<0.0001	0.47±0.03	<0.0001	1±0.04	>0.9999	0.5±0.03	<0.0001
PR2	2.04±0.07	<0.0001	5.82±0.2	<0.0001	3.86±0.31	<0.0001	1.57±0.002	<0.0001	530.41±20.93	<0.0001	1.87±0.02	<0.0001	1.97±0.01	<0.0001	2.18±0.06	<0.0001
PUB21	6.59±0.24	<0.0001	3.87±0.35	<0.0001	0.19±0.02	<0.0001	0.19±0.04	<0.0001	11.74±1.17	<0.0001	0.41±0.03	<0.0001	0.29±0.02	<0.0001	0.55±0.12	0.0005
RBOHF	0.63±0.01	<0.0001	2.68±0.1	<0.0001	1.13±0.03	0.0042	0.6±0.03	<0.0001	1.2±0.02	<0.0001	0.62±0.03	<0.0001	0.92±0.03	0.1165	0.89±0.06	0.0042
WRKY22	6.33±0.33	<0.0001	20.75±0.89	<0.0001	183.06±78.52	<0.0001	0.29±0.05	<0.0001	0.76±0.12	0.6368	0.76±0.12	0.6537	0.86±0.08	0.9847	1.08±0.17	>0.9999
WRKY29	3.2±0.01	0.0005	1.68±0.09	0.3197	1±0.05	>0.9999	139.39±136.54	<0.0001	8.85±0.89	<0.0001	0.47±0.02	0.042	0.71±0.02	0.7885	0.7±0.02	0.7509
JAZ	37.43±2.9	<0.0001	3.99±0.31	<0.0001	1.81±0.15	<0.0001	0.24±0.002	<0.0001	0.63±0.09	<0.0001	0.25±0.01	<0.0001	0.28±0.02	<0.0001	0.11±0.01	<0.0001
LOX2	3.24±0.36	<0.0001	2.07±0.2	<0.0001	0.68±0.06	0.007	1.79±0.13	<0.0001	3.37±0.52	<0.0001	0.84±0.09	0.5737	14.73±0.8	<0.0001	0.92±0.09	0.9829
LOXA	3.44±0.56	<0.0001	0.71±0.07	0.3874	13.29±0.98	<0.0001	3.02±0.83	<0.0001	0.09±0.01	<0.0001	0.57±0.04	0.031	2.96±0.82	<0.0001	0.79±0.11	0.8111
MYC2	0.55±0.04	<0.0001	0.51±0.03	<0.0001	0.49±0.05	<0.0001	0.77±0.08	0.0017	0.74±0.05	0.0004	0.45±0.03	<0.0001	0.43±0.01	<0.0001	0.65±0.02	<0.0001
PAL	0.55±0.06	<0.0001	0.42±0.04	<0.0001	0.01±0.001	<0.0001	0.35±0.03	<0.0001	0.3±0.05	<0.0001	0.39±0.05	<0.0001	0.73±0.12	0.0269	0.49±0.05	<0.0001
PR1	0.81±0.02	<0.0001	2.42±0.11	<0.0001	1.16±0.04	<0.0001	0.45±0.01	<0.0001	0.25±0.002	<0.0001	0.91±0.03	0.002	0.75±0.01	<0.0001	0.37±0.01	<0.0001
PR3	3.61±0.14	<0.0001	4.22±0.07	<0.0001	1.1±0.1	0.6395	0.95±0.02	0.9845	1.36±0.07	<0.0001	0.33±0.03	<0.0001	0.12±0.01	<0.0001	0.25±0.01	<0.0001
CHS2	0.79±0.08	0.5414	0.5±0.01	0.0002	0.15±0.06	<0.0001	0.33±0.03	<0.0001	0.95±0.02	>0.9999	0.2±0.02	<0.0001	0.41±0.04	<0.0001	0.36±0.03	<0.0001
CsWRKY43	0.59±0.03	<0.0001	0.81±0.04	0.0016	0.24±0.01	<0.0001	0.65±0.02	<0.0001	0.55±0.06	<0.0001	0.38±0.01	<0.0001	0.76±0.08	<0.0001	0.54±0.03	<0.0001
EARL11	0.12±0.01	<0.0001	0.22±0.004	<0.0001	0.12±0.01	<0.0001	0.49±0.02	<0.0001	0.34±0.02	<0.0001	0.12±0.01	<0.0001	0.27±0.02	<0.0001	0.31±0.001	<0.0001
Note: Relative expression was calculated using the 2^-ΔΔCt method, and data are shown as mean ± SD (n = 3 independent biological replicates). Statistical significance of independent gene expression between Mock and Bv‑RF2 at each time point was assessed on log2‑transformed 2^-ΔΔCt values using two‑way ANOVA followed by Sidak’s multiple comparisons test individually, and adjusted P values are pres…
